# Supplementary material for: The effect of malnutrition on adult Covid-19 patient’s ICU admission and mortality in Covid-19 isolation and treatment centers in Ethiopia: A prospective cohort study
Source: PLoS One. 2024 Mar 20;19(3):e0298215. doi: 10.1371/journal.pone.0298215 (PMC10954135; doi:10.1371/journal.pone.0298215)
Supplement: S1 File — (XLS) [file pone.0298215.s001.xls]

## Sheet: Sheet1
Facility	Participant_ID	age	sex	Residence	marital_status	Living_arrangements	income	smoking_status	Alcohol	_v1	medical_conditions	medical_conditions_001	cancer	hiv_aids	hypertension	diabetic_mellitus	lung_diseases	heart_disease	other	specify	Number_of_medication	Weight	Height	MUAC	BMI	agegroups	BMIcat	MUACcat	nutritionalstatus	categoryNS	NS_cat	Outcome_no_2	UnderWeightVsWN	incomecat	comorbiditycat	medicationcat	followupstatus	Length of Hospital stay between admission and end of follow-up
1	1	36	Male	Urban	single	1	4000	2	2	60	yes		0		1		1		0		5	65	1.66		23.5883	<65	well nourished		well nourished	Well nourished	Well nourished		well nourished	3201-5250	>=1	<=5	followed upto end	14
1	2	62	Male	Rural	married	3	3500	2	2	45	yes		0		1				0		4	59	1.7		20.4152	<65	well nourished		well nourished	Well nourished	Well nourished		well nourished	3201-5250	>=1	<=5	followed upto end	7
1	3	50	Male	Urban	married	3	4000	2	2	24	no		0						0		5	74	1.68		26.2188	<65	over weight		over weight	malnourished	Over Weight	ICU		3201-5250	0	<=5	followed upto end	21
1	4	75	Male	Urban	married	3	1000	2	2	7	no		0						0		7	50	1.7		17.301	>=65	under weight		under weight	malnourished	Under weight	ICU	under weight	601-1650	0	>5	followed upto end	35
1	5	48	Male	Urban	married	3	12000	2	2	52	no		0						0		9	50	1.7		17.301	<65	under weight		under weight	malnourished	Under weight		under weight	>10,900	0	>5	followed upto end	21
1	6	61	Male	Urban	married	3	15000	1	1	15	yes		0	0	0	1	1	0	0		6	58	1.77		18.5132	<65	well nourished		well nourished	Well nourished	Well nourished		well nourished	>10,900	>=1	>5	followed upto end	7
1	7	73	Male	Urban	married	3	2200	2	1	7	yes		0	0	1	0	0	0	0		7	74	1.74		24.4418	>=65	well nourished		well nourished	Well nourished	Well nourished		well nourished	1651-3200	>=1	>5	followed upto end	21
1	8	58	Male	Urban	married	3	2500	2	2	9	no		0						0		13	100	1.74		33.0295	<65	over weight		over weight	malnourished	Over Weight	ICU		1651-3200	0	>5	followed upto end	21
1	9	62	Male	Urban	married	3	1000	2	2	3	yes		0	0	0	1	0	0	0		6	45	1.78		14.2028	<65	under weight		under weight	malnourished	Under weight		under weight	601-1650	>=1	>5	followed upto end	21
1	10	56	Male	Urban	married	1	4500	2	2	5	no		0						0		6	56	1.8		17.284	<65	under weight		under weight	malnourished	Under weight	ICU	under weight	3201-5250	0	>5	followed upto end	7
1	11	60	Male	Urban	married	3	1240	1	2	30	no		0						0		6	87	1.71		29.7527	<65	over weight		over weight	malnourished	Over Weight	ICU		601-1650	0	>5	followed upto end	21
1	12	70	Male	Urban	married	3	4000	2	2	45	yes		0	0	0	1	0	0	0		6	70	1.72		23.6614	>=65	well nourished		well nourished	Well nourished	Well nourished		well nourished	3201-5250	>=1	>5	followed upto end	21
1	13	65	Male	Rural	married	3	600	1	1	40	yes		0	0	0	0	1	0	0		7	58	1.64		21.5645	>=65	well nourished		well nourished	Well nourished	Well nourished		well nourished	0-600	>=1	>5	followed upto end	14
1	14	60	Male	Urban	married	3	20000	2	2	10	no		0						0		5	83	1.79		25.9043	<65	over weight		over weight	malnourished	Over Weight	ICU		>10,900	0	<=5	followed upto end	14
1	15	64	Male	Urban	married	3	4000	2	2	20	yes		0	0	0	0	1	0	0		7	72	1.75		23.5102	<65	well nourished		well nourished	Well nourished	Well nourished		well nourished	3201-5250	>=1	>5	followed upto end	14
1	16	54	Male	Urban	married	3	3000	2	2	15	no		0						0		5	80	1.72		27.0416	<65	over weight		over weight	malnourished	Over Weight	ICU		1651-3200	0	<=5	followed upto end	21
1	17	70	Male	Urban	married	3	4528	1	1	15	yes		0	0	0	0	0	0	1	CkD	5	40	1.6		15.625	>=65	under weight		under weight	malnourished	Under weight	ICU	under weight	3201-5250	>=1	<=5	followed upto end	14
1	18	35	Male	Urban	married	3	4586	2	2	27	yes		0	0	0	1	0	0	0		4	81	1.84		23.9249	<65	well nourished		well nourished	Well nourished	Well nourished		well nourished	3201-5250	>=1	<=5	followed upto end	14
1	19	45	Male	Urban	married	3	4000	1	1	7	no		0						0		9	90	1.79		28.089	<65	over weight		over weight	malnourished	Over Weight	ICU		3201-5250	0	>5	followed upto end	14
1	20	68	Male	Urban	married	3	4567	1	1	15	yes		0	0	0	0	0	0	1	Delirium	6			20.9		>=65		under weight	under weight	malnourished	Under weight		under weight	3201-5250	>=1	>5	followed upto end	21
1	21	58	Male	Urban	married	3	2653	2	2	7	yes		0	0	1	1	0	0	1	Stroke	10			27		<65		well nourished	well nourished	Well nourished	Well nourished		well nourished	1651-3200	>=1	>5	followed upto end	14
1	22	45	Female	Urban	married	3	3000	2	2	19	yes		0	0	0	1	1	0	0		6	40	1.53		17.0874	<65	under weight		under weight	malnourished	Under weight		under weight	1651-3200	>=1	>5	followed upto end	14
1	23	45	Female	Urban	married	3	7000	2	2	120	yes		0	0	0	0	0	0	1	Anemia	5	53	1.65		19.4674	<65	well nourished		well nourished	Well nourished	Well nourished		well nourished	5251-7800	>=1	<=5	followed upto end	14
1	24	75	Female	Urban	married	3	2531	2	2	52	no		0						0	Dysilepidemia	6	65	1.55		27.0552	>=65	over weight		over weight	malnourished	Over Weight	ICU		1651-3200	0	>5	followed upto end	21
1	25	45	Female	Urban	married	3	2500	2	2	15	no		0						0		9	74	1.47		34.245	<65	over weight		over weight	malnourished	Over Weight	ICU		1651-3200	0	>5	followed upto end	21
1	26	50	Female	Urban	married	3	5000	2	2	35	no		0						0		3	84	1.54		35.4191	<65	over weight		over weight	malnourished	Over Weight	ICU		3201-5250	0	<=5	followed upto end	28
1	27	58	Female	Rural	married	3	3000	2	2	30	no		0						0		6	59	1.45		28.0618	<65	over weight		over weight	malnourished	Over Weight	ICU		1651-3200	0	>5	followed upto end	21
1	28	41	Female	Urban	married	3	2500	2	2	10	yes		0	0	0	0	0	0	1	Hemolytic anemia	4	61	1.63		22.9591	<65	well nourished		well nourished	Well nourished	Well nourished		well nourished	1651-3200	>=1	<=5	followed upto end	21
1	29	63	Female	Urban	married	2	2588	2	1	4	no		0						0	Brochoeitis	6	65	1.48		29.6749	<65	over weight		over weight	malnourished	Over Weight	ICU		1651-3200	0	>5	followed upto end	21
1	30	57	Female	Urban	married	3	3000	2	2	13	no		0						0	Dyslipidemia	9	105	1.56		43.146	<65	over weight		over weight	malnourished	Over Weight	ICU		1651-3200	0	>5	followed upto end	14
1	31	72	Female	Urban	married	3	3625	2	2	70	no		0						0		5	70	1.6		27.3437	>=65	over weight		over weight	malnourished	Over Weight			3201-5250	0	<=5	followed upto end	21
1	32	62	Female	Urban	married	3	2543	2	2	15	no		0						0		6	59	1.47		27.3034	<65	over weight		over weight	malnourished	Over Weight	Death		1651-3200	0	>5	followed upto end	21
1	33	54	Female	Urban	married	3	1500	2	2	3	no		0						0		7	59	1.45		28.0618	<65	over weight		over weight	malnourished	Over Weight			601-1650	0	>5	followed upto end	14
1	34	65	Female	Urban	married	3	0	2	2	1	no		0						0	HCV	8	60	1.45		28.5375	>=65	over weight		over weight	malnourished	Over Weight			0-600	0	>5	followed upto end	21
1	35	55	Female	Urban	married	1	0	2	2	15	no		0						0		6	66	1.57		26.7759	<65	over weight		over weight	malnourished	Over Weight	Death		0-600	0	>5	followed upto end	21
1	36	49	Female	Urban	married	3	3000	2	2	15	yes		0	0	0	1	0	0	0		7	66	1.6		25.7812	<65	over weight		over weight	malnourished	Over Weight			1651-3200	>=1	>5	followed upto end	21
1	37	80	Female	Urban	married	3	2563	2	2	33	yes		0	0	1	0	0	0	0		5			20		>=65		under weight	under weight	malnourished	Under weight		under weight	1651-3200	>=1	<=5	followed upto end	21
1	38	72	Female	Urban	married	3	4563	2	2	20	yes		0	0	0	0	0	0	1	Delirium	5	45	1.45		21.4031	>=65	well nourished		well nourished	Well nourished	Well nourished		well nourished	3201-5250	>=1	<=5	followed upto end	14
1	39	45	Female	Urban	married	3	4526	2	2	40	yes		0	0	0	1	0	0	0		5	75	1.54		31.6242	<65	over weight		over weight	malnourished	Over Weight			3201-5250	>=1	<=5	followed upto end	21
1	40	75	Female	Urban	married	3	5000	2	2	5	yes		0	0	1	0	0	0	1	Dyslipidemia	9	64	1.55		26.6389	>=65	over weight		over weight	malnourished	Over Weight			3201-5250	>=1	>5	followed upto end	21
1	41	28	Female	Urban	married	3	8135	2	2	15	yes		0	0	0	0	1	0	1	Anemia	8	49	1.7		16.955	<65	under weight		under weight	malnourished	Under weight	ICU	under weight	7801-10900	>=1	>5	followed upto end	14
1	42	53	Female	Urban	single	1	8000	2	2	2	yes		0	0	1	1	0	0	0		5	74	1.62		28.1969	<65	over weight		over weight	malnourished	Over Weight	ICU		7801-10900	>=1	<=5	followed upto end	14
1	43	54	Female	Urban	married	3	2583	2	2	11	yes		0	0	1	1	0	0	1	Metabolic syndrome	7	95	1.5		42.2222	<65	over weight		over weight	malnourished	Over Weight			1651-3200	>=1	>5	followed upto end	42
1	44	78	Female	Urban	married	3	4523	2	2	20	yes		0	0	0	0	0	0	1	Anemia	7	44	1.6		17.1875	>=65	under weight		under weight	malnourished	Under weight	ICU	under weight	3201-5250	>=1	>5	followed upto end	14
1	45	60	Female	Urban	married	3	2589	2	2	19	yes		0	0	0	1	0	0	1	Anemia	9			30		<65		over weight	over weight	malnourished	Over Weight			1651-3200	>=1	>5	followed upto end	14
1	46	66	Male	Urban	married	3	5869	2	1	28	yes		0	0	1	0	0	1	0		7			31		>=65		over weight	over weight	malnourished	Over Weight			5251-7800	>=1	>5	followed upto end	21
1	47	52	Male	Urban	married	3	6398	2	2	16	yes		0	0	0	1	0	0	1	Delirium	9			24		<65		well nourished	well nourished	Well nourished	Well nourished		well nourished	5251-7800	>=1	>5	followed upto end	21
1	48	58	Male	Urban	married	3	3695	1	1	15	no		0						0		5			22		<65		under weight	under weight	malnourished	Under weight	ICU	under weight	3201-5250	0	<=5	followed upto end	21
1	49	53	Male	Rural	married	2	6938	2	2	5	yes		0	0	1	1	0	0	0		8			24.1		<65		well nourished	well nourished	Well nourished	Well nourished	ICU	well nourished	5251-7800	>=1	>5	followed upto end	21
1	50	73	Male	Urban	married	3	0	2	2	15	yes		0	0	0	1	0	0	1	Delirium	12			29		>=65		well nourished	well nourished	Well nourished	Well nourished		well nourished	0-600	>=1	>5	followed upto end	21
1	51	45	Male	Urban	single	1	0	2	2	5	yes		0	0	0	1	0	0	0		11			31		<65		over weight	over weight	malnourished	Over Weight	ICU		0-600	>=1	>5	followed upto end	14
1	52	50	Male	Urban	married	3	8790	2	2	10	yes		0		1				0		10			24		<65		well nourished	well nourished	Well nourished	Well nourished		well nourished	7801-10900	>=1	>5	followed upto end	21
1	53	50	Male	Urban	married	3	0	2	2	11	yes		0	0	1	0	0	0	0		11			25		<65		well nourished	well nourished	Well nourished	Well nourished		well nourished	0-600	>=1	>5	followed upto end	7
1	54	70	Female	Urban	married	1	0	2	2	12	yes		0	0	0	1	0	0	0		12			30		>=65		over weight	over weight	malnourished	Over Weight			0-600	>=1	>5	followed upto end	21
1	55	60	Male	Urban	married	3	0	2	2	29	yes		0	0	1	1	0	0	1	Rt leg Amputation	12			30		<65		over weight	over weight	malnourished	Over Weight			0-600	>=1	>5	followed upto end	21
1	56	80	Male	Urban	married	3	0	2	2	15	yes		0	0	0	0	0	0	1	Stroke	8			31		>=65		over weight	over weight	malnourished	Over Weight			0-600	>=1	>5	followed upto end	21
1	57	48	Male	Urban	married	3	0	2	2	15	yes		0	0	0	0	1	0	1	Seizure	10			32		<65		over weight	over weight	malnourished	Over Weight	ICU		0-600	>=1	>5	followed upto end	14
2	58	83	Male	Urban	married	3	3665	2	1	15	yes		0		1				0		6	59	1.62		22.4813	>=65	well nourished		well nourished	Well nourished	Well nourished		well nourished	3201-5250	>=1	>5	followed upto end	21
2	59	64	Male	Urban	married	3	9632	1	1	9	yes		0	0	1	1	0	0	0		9	107	1.66		38.83	<65	over weight		over weight	malnourished	Over Weight	ICU		7801-10900	>=1	>5	followed upto end	14
2	60	70	Male	Urban	married	3	0	2	2	9	yes		0	0	1	0	0	0	1	Cholesterol	9	72	1.66		26.1286	>=65	over weight		over weight	malnourished	Over Weight			0-600	>=1	>5	followed upto end	21
2	61	50	Male	Rural	married	3	0	2	2	9	no		0						0		9	50	1.7		17.301	<65	under weight		under weight	malnourished	Under weight	Death	under weight	0-600	0	>5	followed upto end	21
2	62	40	Male	Urban	single	3	6932	1	1	15	yes		0	0	1	0	0	0	0		9	79	1.7		27.3356	<65	over weight		over weight	malnourished	Over Weight			5251-7800	>=1	>5	followed upto end	21
2	63	46	Male	Urban	married	3	0	2	2	45	yes		0	0	0	0	1	0	0		6	65	1.65		23.8751	<65	well nourished		well nourished	Well nourished	Well nourished		well nourished	0-600	>=1	>5	followed upto end	21
2	64	77	Female	Urban	married	3	9630	2	2	4	yes		0	0	1	1	0	1	0		11	50	1.57		20.2848	>=65	well nourished		well nourished	Well nourished	Well nourished		well nourished	7801-10900	>=1	>5	followed upto end	21
2	65	53	Female	Urban	married	3	0	2	2	15	yes		0	0	0	0	0	0	1	Hypothyroidism	7	100	1.65		36.7309	<65	over weight		over weight	malnourished	Over Weight			0-600	>=1	>5	followed upto end	21
2	66	46	Female	Urban	single	1	0	2	2	15	yes		0	0	1	0	0	0	1	Delirium	9	69	1.6		26.9531	<65	over weight		over weight	malnourished	Over Weight	ICU		0-600	>=1	>5	followed upto end	14
2	67	70	Female	Urban	single	1	0	2	2	35	yes		0	0	0	0	0	1	1	Anemia	6			22		>=65		under weight	under weight	malnourished	Under weight		under weight	0-600	>=1	>5	followed upto end	21
2	68	45	Female	Urban	married	3	0	2	2	10	yes		0	0	1	1	0	0	1	Chronic sinusitis	6	73	1.6		28.5156	<65	over weight		over weight	malnourished	Over Weight			0-600	>=1	>5	followed upto end	21
2	69	68	Female	Urban	married	3	0	2	2	5	yes		0	0	1	1	0	0	1	Stroke	10			28		>=65		well nourished	well nourished	Well nourished	Well nourished		well nourished	0-600	>=1	>5	followed upto end	21
2	70	60	Male	Urban	married	3	0	2	2	5	no		0						0		5			20		<65		under weight	under weight	malnourished	Under weight	Death	under weight	0-600	0	<=5	followed upto end	14
2	71	80	Male	Urban	married	3	0	2	2	8	yes		0	0	1	0	0	0	0		8	70	1.73		23.3887	>=65	well nourished		well nourished	Well nourished	Well nourished		well nourished	0-600	>=1	>5	followed upto end	21
2	72	64	Male	Urban	married	3	0	1	1	20	yes		0	0	1	1	0	0	1	CKD,Seizure,	10			28		<65		well nourished	well nourished	Well nourished	Well nourished		well nourished	0-600	>=1	>5	followed upto end	21
2	73	65	Male	Urban	married	3	0	1	1	27	yes		0	1	1	1	0	0	1	Dyslipidemia	6	95	1.66		34.4753	>=65	over weight		over weight	malnourished	Over Weight			0-600	>=1	>5	followed upto end	21
2	74	68	Male	Urban	married	3	0	2	2	9	yes		0	0	0	0	1	0	0		6	50	1.64		18.5901	>=65	well nourished		well nourished	Well nourished	Well nourished		well nourished	0-600	>=1	>5	followed upto end	21
2	75	26	Female	Urban	single	1	0	2	2	8	yes		0		1				0		4	47	1.56		19.313	<65	well nourished		well nourished	Well nourished	Well nourished		well nourished	0-600	>=1	<=5	followed upto end	21
2	76	25	Female	Urban	married	3	0	2	2	7	yes		0		1				0		3	50	1.6		19.5312	<65	well nourished		well nourished	Well nourished	Well nourished		well nourished	0-600	>=1	<=5	followed upto end	21
2	77	32	Female	Urban	single	1	0	2	2	8	yes		0		1				0		3	46	1.5		20.4444	<65	well nourished		well nourished	Well nourished	Well nourished		well nourished	0-600	>=1	<=5	followed upto end	14
2	78	18	Female	Urban	single	1	0	2	2	8	no		0						0		5	75	1.63		28.2284	<65	over weight		over weight	malnourished	Over Weight			0-600	0	<=5	followed upto end	21
2	79	83	Male	Urban	single	1	0	2	1	8	yes		0		1			1	0		5	50	1.64		18.5901	>=65	well nourished		well nourished	Well nourished	Well nourished		well nourished	0-600	>=1	<=5	followed upto end	35
2	80	88	Male	Urban	married	3	0	2	2	7	yes		0	0	0	1	0	0	1	BPH,UTI	6			26		>=65		well nourished	well nourished	Well nourished	Well nourished		well nourished	0-600	>=1	>5	followed upto end	21
2	81	75	Male	Urban	married	3	0	1	1	13	yes		0	0	0	1	1	0	1	Stroke	7	64	1.76		20.6612	>=65	well nourished		well nourished	Well nourished	Well nourished		well nourished	0-600	>=1	>5	followed upto end	21
2	82	40	Female	Urban	married	3	0	2	2	11	yes		0	0	0	1	0	0	0		4	80	1.63		30.1103	<65	over weight		over weight	malnourished	Over Weight			0-600	>=1	<=5	followed upto end	21
2	83	45	Female	Urban	married	3	0	2	2	10	yes		0	0	0	1	0	0	1	UTI	6	75	1.46		35.1848	<65	over weight		over weight	malnourished	Over Weight	Death		0-600	>=1	>5	followed upto end	21
2	84	28	Female	Rural	married	3	0	2	2	15	yes		0	0	0	0	1	0	0		7	50	1.68		17.7154	<65	under weight		under weight	malnourished	Under weight		under weight	0-600	>=1	>5	followed upto end	21
2	85	63	Female	Urban	single	1	0	2	2	6	no		0						0		4	78	1.6		30.4687	<65	over weight		over weight	malnourished	Over Weight			0-600	0	<=5	followed upto end	21
2	86	25	Female	Urban	married	3	0	2	2	7	yes		0	0	1	0	0	0	0		1	75	1.53		32.039	<65	over weight		over weight	malnourished	Over Weight			0-600	>=1	<=5	followed upto end	14
2	87	24	Female	Urban	married	3	0	2	2	15	yes		0		1				0		6	48	1.43		23.473	<65	well nourished		well nourished	Well nourished	Well nourished		well nourished	0-600	>=1	>5	followed upto end	28
2	88	25	Female	Urban	married	3	0	2	2	40	yes		0	0	1	0	0	0	0		2	74	1.53		31.6118	<65	over weight		over weight	malnourished	Over Weight			0-600	>=1	<=5	followed upto end	7
2	89	56	Male	Urban	married	1	0	2	2	3	yes		0	0	0	1	0	0	1	Wound	8	76	1.92		20.6163	<65	well nourished		well nourished	Well nourished	Well nourished		well nourished	0-600	>=1	>5	followed upto end	21
2	90	42	Male	Urban	single	1	0	1	1	24	yes		0	0	0	0	0	0	1	Disc prolapse	8			21.5		<65		under weight	under weight	malnourished	Under weight		under weight	0-600	>=1	>5	followed upto end	21
2	91	20	Female	Urban	single	1	0	2	2	10	yes		0	0	0	0	0	0	1	Sarcoma	4	50	1.7		17.301	<65	under weight		under weight	malnourished	Under weight		under weight	0-600	>=1	<=5	followed upto end	21
2	92	57	Male	Rural	married	3	0	2	1	7	yes		1	0	0	0	0	0	0		4	53	1.7		18.3391	<65	under weight		under weight	malnourished	Under weight	ICU	under weight	0-600	>=1	<=5	followed upto end	28
2	93	20	Male	Rural	single	3	0	2	2	21	yes		0	0	0	0	0	0	1	Osteosarcoma	4			19		<65		under weight	under weight	malnourished	Under weight	ICU	under weight	0-600	>=1	<=5	followed upto end	21
2	94	29	Male	Urban	single	1	0	2	2	30	yes		0		1				0		4	65	1.7		22.4913	<65	well nourished		well nourished	Well nourished	Well nourished		well nourished	0-600	>=1	<=5	followed upto end	21
2	95	59	Female	Rural	married	3	0	2	2	10	yes		0	0	1	1	0	0	0		9	72	1.56		29.5858	<65	over weight		over weight	malnourished	Over Weight	ICU		0-600	>=1	>5	followed upto end	28
2	96	54	Female	Urban	married	3	0	2	2	13	yes		0	0	0	1	0	0	0		8	78	1.6		30.4687	<65	over weight		over weight	malnourished	Over Weight	Death		0-600	>=1	>5	followed upto end	35
2	97	29	Female	Urban	single	1	0	2	1	5	yes		0		1				0		3	56	1.6		21.875	<65	well nourished		well nourished	Well nourished	Well nourished		well nourished	0-600	>=1	<=5	followed upto end	21
2	98	34	Male	Urban	married	2	0	1	1	9	yes		0	0	0	1	0	1	0		10	78	1.64		29.0006	<65	over weight		over weight	malnourished	Over Weight			0-600	>=1	>5	followed upto end	14
2	99	39	Male	Urban	married	3	0	2	2	14	yes		0			1			0		5	72	1.72		24.3375	<65	well nourished		well nourished	Well nourished	Well nourished		well nourished	0-600	>=1	<=5	followed upto end	21
2	100	59	Male	Urban	married	3	0	1	1	14	yes		0	0	1	1	1	1	0		11	94	1.78		29.668	<65	over weight		over weight	malnourished	Over Weight			0-600	>=1	>5	followed upto end	14
1	101	75	Female	Urban	married	3	2531	2	2	52	yes		0	0	1	0	0	0	1	Dyslipidemia	6	65	1.55		27.0552	>=65	over weight		over weight	malnourished	Over Weight			1651-3200	>=1	>5	followed upto end	21
1	102	60	Male	Urban	married	3	20000	2	2	10	no		0						0		5	83	1.79		25.9043	<65	over weight		over weight	malnourished	Over Weight	Death		>10,900	0	<=5	followed upto end	21
1	103	28	Female	Urban	married	3	8135	2	2	15	yes		0	0	0	0	1	0	1	Anemia	8	49	1.7		16.955	<65	under weight		under weight	malnourished	Under weight		under weight	7801-10900	>=1	>5	followed upto end	14
2	104	25	Female	Urban	married	3	6566	2	2	40	yes		0	0	1	0	0	0	0		2	74	1.53		31.6118	<65	over weight		over weight	malnourished	Over Weight	ICU		5251-7800	>=1	<=5	followed upto end	42
1	105	63	Female	Urban	married	2	2588	2	1	4	yes		0	0	1	0	0	0	1	Brochoeitis	6	65	1.48		29.6749	<65	over weight		over weight	malnourished	Over Weight			1651-3200	>=1	>5	followed upto end	21
1	106	73	Male	Urban	married	3	2200	2	1	7	yes		0	0	1	0	0	0	0		7	74	1.74		24.4418	>=65	well nourished		well nourished	Well nourished	Well nourished		well nourished	1651-3200	>=1	>5	followed upto end	21
2	107	77	Female	Urban	married	3	9630	2	2	4	yes		0	0	1	1	0	0	0		11	50	1.75		16.3265	>=65	under weight		under weight	malnourished	Under weight	ICU	under weight	7801-10900	>=1	>5	followed upto end	21
2	108	45	Female	Urban	married	3	6554	2	2	10	yes		0	0	0	1	0	0	1	UTI	6	75	1.46		35.1848	<65	over weight		over weight	malnourished	Over Weight			5251-7800	>=1	>5	followed upto end	21
1	109	70	Male	Urban	married	3	4000	2	2	45	yes		0	0	0	1	0	0	0		6	70	1.72		23.6614	>=65	well nourished		well nourished	Well nourished	Well nourished		well nourished	3201-5250	>=1	>5	followed upto end	28
2	110	46	Male	Urban	married	3	1049	2	2	45	yes		0	0	0	0	1	0	0		6	65	1.65		23.8751	<65	well nourished		well nourished	Well nourished	Well nourished		well nourished	601-1650	>=1	>5	followed upto end	35
1	111	54	Female	Urban	married	3	2583	2	2	11	yes		0	0	1	1	0	0	1	Metabolic disorder	7	95	1.5		42.2222	<65	over weight		over weight	malnourished	Over Weight	ICU		1651-3200	>=1	>5	followed upto end	28
1	112	80	Male	Urban	married	3	3753	2	2	15	yes		0	0	0	0	0	0	1	Stroke	8			31		>=65		over weight	over weight	malnourished	Over Weight	Death		3201-5250	>=1	>5	followed upto end	14
2	113	75	Male	Urban	married	3	5882	1	1	13	yes		0	0	0	1	1	0	1	Stroke	7	64	1.76		20.6612	>=65	well nourished		well nourished	Well nourished	Well nourished		well nourished	5251-7800	>=1	>5	followed upto end	21
2	114	46	Female	Urban	single	1	6693	2	2	15	yes		0	0	1	0	0	0	1	Delirium	9	69	1.6		26.9531	<65	over weight		over weight	malnourished	Over Weight	ICU		5251-7800	>=1	>5	followed upto end	28
1	115	48	Male	Urban	married	3	12000	2	2	52	yes		0	0	1	1	0	0	0		9	50	1.7		17.301	<65	under weight		under weight	malnourished	Under weight		under weight	>10,900	>=1	>5	followed upto end	21
1	116	50	Male	Urban	married	3	8790	2	2	10	yes		0			1			0		10			24		<65		well nourished	well nourished	Well nourished	Well nourished		well nourished	7801-10900	>=1	>5	followed upto end	14
1	117	75	Female	Urban	married	3	5000	2	2	5	yes		0	0	1	0	0	0	1	Dyslipidemia	9	64	1.55		26.6389	>=65	over weight		over weight	malnourished	Over Weight	Death		3201-5250	>=1	>5	followed upto end	42
1	118	68	Male	Urban	married	3	4567	1	1	15	yes		0	0	0	0	0	0	1	Delirium	6			20.9		>=65		under weight	under weight	malnourished	Under weight		under weight	3201-5250	>=1	>5	followed upto end	42
2	119	28	Female	Rural	married	3	5380	2	2	15	yes		0	0	0	0	1	0	0		7	50	1.68		17.7154	<65	under weight		under weight	malnourished	Under weight		under weight	5251-7800	>=1	>5	followed upto end	21
2	120	29	Male	Urban	single	1	8837	2	2	30	yes		0			1			0		4	65	1.7		22.4913	<65	well nourished		well nourished	Well nourished	Well nourished		well nourished	7801-10900	>=1	<=5	followed upto end	21
2	121	88	Male	Urban	married	3	5035	2	2	7	yes		0	0	0	1	0	0	1	BPH,UTI	6			26		>=65		well nourished	well nourished	Well nourished	Well nourished		well nourished	3201-5250	>=1	>5	followed upto end	14
2	122	20	Male	Rural	single	3	5052	2	2	21	yes		0	0	0	0	0	0	1	Osteosarcoma	4			19		<65		under weight	under weight	malnourished	Under weight	ICU	under weight	3201-5250	>=1	<=5	followed upto end	21
1	123	45	Female	Urban	married	3	3000	2	2	19	yes		0	0	0	1	1	0	0		6	40	1.53		17.0874	<65	under weight		under weight	malnourished	Under weight	ICU	under weight	1651-3200	>=1	>5	followed upto end	35
2	124	24	Female	Urban	married	3	9401	2	2	15	yes		0			1	1		0		6	48	1.43		23.473	<65	well nourished		well nourished	Well nourished	Well nourished		well nourished	7801-10900	>=1	>5	followed upto end	21
1	125	58	Male	Urban	married	3	2653	2	2	7	yes		0	0	1	1	0	0	1	Stroke	10			27		<65		well nourished	well nourished	Well nourished	Well nourished		well nourished	1651-3200	>=1	>5	followed upto end	21
1	126	54	Male	Urban	married	3	3000	2	2	15	no		0						0		5	80	1.72		27.0416	<65	over weight		over weight	malnourished	Over Weight			1651-3200	0	<=5	followed upto end	21
1	127	73	Male	Urban	married	3	4437	2	2	15	yes		0	0	0	1	0	0	1	Delirium	12			29		>=65		well nourished	well nourished	Well nourished	Well nourished		well nourished	3201-5250	>=1	>5	followed upto end	21
1	128	58	Male	Urban	married	3	2500	2	2	9	yes		0	0	1	1	0	0	0		13	100	1.74		33.0295	<65	over weight		over weight	malnourished	Over Weight	ICU		1651-3200	>=1	>5	followed upto end	42
1	129	45	Male	Urban	single	1	4127	2	2	5	yes		0	0	0	1	0	0	0		11			31		<65		over weight	over weight	malnourished	Over Weight			3201-5250	>=1	>5	followed upto end	21
1	130	50	Male	Urban	married	3	4000	2	2	24	yes		0	0	0	1	0	0	0		5	74	1.68		26.2188	<65	over weight		over weight	malnourished	Over Weight			3201-5250	>=1	<=5	followed upto end	21
2	131	75	Male	Urban	married	3	6519	1	1	13	yes		0	0	0	1	0	0	1	Stroke	7	64	1.76		20.6612	>=65	well nourished		well nourished	Well nourished	Well nourished		well nourished	5251-7800	>=1	>5	followed upto end	21
1	132	45	Male	Urban	married	3	4000	1	1	7	yes		0	0	1	1	0	0	0		9	90	1.79		28.089	<65	over weight		over weight	malnourished	Over Weight	ICU		3201-5250	>=1	>5	followed upto end	35
1	133	45	Female	Urban	married	3	2500	2	2	15	yes		0			1			0		9	74	1.74		24.4418	<65	well nourished		well nourished	Well nourished	Well nourished		well nourished	1651-3200	>=1	>5	followed upto end	14
1	134	58	Female	Rural	married	3	3000	2	2	30	yes		0	0	0	1	0	0	0		6	59	1.45		28.0618	<65	over weight		over weight	malnourished	Over Weight	ICU		1651-3200	>=1	>5	followed upto end	28
2	135	83	Male	Urban	married	3	3665	2	1	15	yes		0			1			0		6	59	1.62		22.4813	>=65	well nourished		well nourished	Well nourished	Well nourished		well nourished	3201-5250	>=1	>5	followed upto end	21
2	136	83	Male	Urban	married	3	3665	2	1	15	yes		0			1			0		6	59	1.62		22.4813	>=65	well nourished		well nourished	Well nourished	Well nourished		well nourished	3201-5250	>=1	>5	followed upto end	21
1	137	72	Female	Urban	married	3	4563	2	2	20	yes		0	0	0	0	0	0	1	Delirium	5	45	1.45		21.4031	>=65	well nourished		well nourished	Well nourished	Well nourished		well nourished	3201-5250	>=1	<=5	followed upto end	14
1	138	56	Male	Urban	married	1	4500	2	2	5	no		0						0		6	56	1.8		17.284	<65	under weight		under weight	malnourished	Under weight	Death	under weight	3201-5250	0	>5	followed upto end	21
1	139	48	Male	Urban	married	3	12000	2	2	52	yes		0	0	1	1	0	0	0		9	50	1.7		17.301	<65	under weight		under weight	malnourished	Under weight	ICU	under weight	>10,900	>=1	>5	followed upto end	42
1	140	45	Male	Urban	married	3	4000	1	1	7	yes		0	0	1	1	0	0	0		9	90	1.79		28.089	<65	over weight		over weight	malnourished	Over Weight			3201-5250	>=1	>5	followed upto end	21
1	141	36	Male	Urban	single	1	4000	2	2	60	yes		0			1	1		0		5	65	1.66		23.5883	<65	well nourished		well nourished	Well nourished	Well nourished		well nourished	3201-5250	>=1	<=5	followed upto end	21
1	142	73	Male	Urban	married	3	8848	2	2	15	yes		0	0	0	1	0	0	1	DELIRIUM	12			29		>=65		well nourished	well nourished	Well nourished	Well nourished		well nourished	7801-10900	>=1	>5	followed upto end	21
2	143	20	Male	Rural	single	3	4932	2	2	21	yes		0	0	0	0	0	0	1	Osteosarcoma	4			19		<65		under weight	under weight	malnourished	Under weight	Death	under weight	3201-5250	>=1	<=5	followed upto end	21
2	144	70	Female	Urban	single	1	4818	2	2	35	yes		0	0	0	0	0	1	1	Anemia	6			22		>=65		under weight	under weight	malnourished	Under weight	Death	under weight	3201-5250	>=1	>5	followed upto end	21
2	145	53	Female	Urban	married	3	8816	2	2	15	yes		0	0	0	0	0	0	1	Hypothyroidism	7	100	1.65		36.7309	<65	over weight		over weight	malnourished	Over Weight			7801-10900	>=1	>5	followed upto end	21
2	146	83	Male	Urban	single	1	4439	2	1	8	yes		0			1			0		5	50	1.64		18.5901	>=65	well nourished		well nourished	Well nourished	Well nourished		well nourished	3201-5250	>=1	<=5	followed upto end	21
1	147	58	Male	Urban	married	3	2653	2	2	7	yes		0	0	1	1	0	0	1	Stroke	10			27		<65		well nourished	well nourished	Well nourished	Well nourished		well nourished	1651-3200	>=1	>5	followed upto end	21
1	148	78	Female	Urban	married	3	4523	2	2	20	yes		0	0	0	0	0	0	1	Anemia	7	44	1.6		17.1875	>=65	under weight		under weight	malnourished	Under weight		under weight	3201-5250	>=1	>5	followed upto end	21
1	149	62	Male	Rural	married	3	3500	2	2	45	yes		0			1			0		4	59	1.7		20.4152	<65	well nourished		well nourished	Well nourished	Well nourished		well nourished	3201-5250	>=1	<=5	followed upto end	21
1	150	60	Male	Urban	married	3	20000	2	2	10	no		0						0		5	83	1.79		25.9043	<65	over weight		over weight	malnourished	Over Weight			>10,900	0	<=5	followed upto end	21
1	151	62	Male	Urban	married	3	1000	2	2	3	yes		0	0	0	1	0	0	0		6	45	1.78		14.2028	<65	under weight		under weight	malnourished	Under weight		under weight	601-1650	>=1	>5	followed upto end	14
2	152	46	Male	Urban	married	3	8209	2	2	45	yes		0	0	0	0	1	0	0		6	65	1.65		23.8751	<65	well nourished		well nourished	Well nourished	Well nourished	ICU	well nourished	7801-10900	>=1	>5	followed upto end	28
2	153	80	Male	Urban	married	3	8077	2	2	8	yes		0	0	1	0	0	0	0		8	70	1.73		23.3887	>=65	well nourished		well nourished	Well nourished	Well nourished		well nourished	7801-10900	>=1	>5	followed upto end	21
2	154	45	Female	Urban	married	3	8925	2	2	10	yes		0	0	1	1	0	0	1	Chronic sinusitis	6	73	1.6		28.5156	<65	over weight		over weight	malnourished	Over Weight			7801-10900	>=1	>5	followed upto end	21
1	155	36	Male	Urban	single	1	4000	2	2	60	yes		0			1			0		5	65	1.66		23.5883	<65	well nourished		well nourished	Well nourished	Well nourished		well nourished	3201-5250	>=1	<=5	followed upto end	21
1	156	54	Male	Urban	married	3	3000	2	2	15	no		0						0		5	80	1.72		27.0416	<65	over weight		over weight	malnourished	Over Weight	ICU		1651-3200	0	<=5	followed upto end	35
2	157	54	Female	Urban	married	3	7699	2	2	13	yes		0	0	0	1	0	0	0		8	78	1.6		30.4687	<65	over weight		over weight	malnourished	Over Weight	ICU		5251-7800	>=1	>5	followed upto end	42
1	158	45	Female	Urban	married	3	4526	2	2	40	yes		0	0	0	1	0	0	0		5	75	1.54		31.6242	<65	over weight		over weight	malnourished	Over Weight			3201-5250	>=1	<=5	followed upto end	21
2	159	26	Female	Urban	single	1	6201	2	2	8	yes		0			1			0		4	47	1.56		19.313	<65	well nourished		well nourished	Well nourished	Well nourished		well nourished	5251-7800	>=1	<=5	followed upto end	21
2	160	26	Female	Urban	single	1	3747	2	2	8	yes		0			1	1		0		4	47	2		19.313	<65	well nourished		well nourished	Well nourished	Well nourished		well nourished	3201-5250	>=1	<=5	followed upto end	28
2	161	32	Female	Urban	single	1	5813	2	2	8	no		0						0		3	46	2		20.4444	<65	well nourished		well nourished	Well nourished	Well nourished		well nourished	5251-7800	0	<=5	followed upto end	21
2	162	26	Female	Urban	married	3	8355	2	2	40	yes		0	0	1	0	0	0	0		2	74	2		31.6118	<65	over weight		over weight	malnourished	Over Weight			7801-10900	>=1	<=5	followed upto end	21
1	163	80	Female	Urban	married	3	2563	2	2	33	yes		0	0	1	0	0	0	0		5			20		>=65		under weight	under weight	malnourished	Under weight	ICU	under weight	1651-3200	>=1	<=5	followed upto end	14
1	164	68	Male	Urban	married	3	4567	1	1	15	yes		0	0	0	0	0	0	1	DELIRIUM	6			20.9		>=65		under weight	under weight	malnourished	Under weight		under weight	3201-5250	>=1	>5	followed upto end	14
2	165	32	Female	Urban	single	1	3125	2	2	8	no		0						0		3	46	1.5		20.4444	<65	well nourished		well nourished	Well nourished	Well nourished		well nourished	1651-3200	0	<=5	followed upto end	21
2	166	83	Male	Urban	single	1	7943	2	1	8	no		0						0		5	50	1.64		18.5901	>=65	well nourished		well nourished	Well nourished	Well nourished		well nourished	7801-10900	0	<=5	followed upto end	21
1	167	72	Female	Urban	married	3	3625	2	2	70	yes		0	0	0	1	0	0	0		5	70	1.6		27.3437	>=65	over weight		over weight	malnourished	Over Weight			3201-5250	>=1	<=5	followed upto end	21
2	168	34	Male	Urban	married	2	7873	1	1	9	yes		0	0	0	1	0	1	0		10	78	1.64		29.0006	<65	over weight		over weight	malnourished	Over Weight	ICU		7801-10900	>=1	>5	followed upto end	35
1	169	50	Male	Urban	married	3	7141	2	2	11	yes		0	0	1	0	0	0	0		11			25		<65		well nourished	well nourished	Well nourished	Well nourished		well nourished	5251-7800	>=1	>5	followed upto end	21
1	170	72	Female	Urban	married	3	4563	2	2	20	yes		0	0	0	0	0	0	1	DELIRIUM	5	45	1.45		21.4031	>=65	well nourished		well nourished	Well nourished	Well nourished		well nourished	3201-5250	>=1	<=5	followed upto end	14
1	171	65	Male	Rural	married	3	600	1	1	40	yes		0	0	0	0	1	0	0		7	58	1.64		21.5645	>=65	well nourished		well nourished	Well nourished	Well nourished		well nourished	0-600	>=1	>5	followed upto end	21
1	172	62	Male	Rural	married	3	3500	2	2	45	no		0						0		4	59	1.7		20.4152	<65	well nourished		well nourished	Well nourished	Well nourished		well nourished	3201-5250	0	<=5	followed upto end	21
1	173	35	Male	Urban	married	3	4586	2	2	27	yes		0	0	0	1	0	0	0		4	81	1.84		23.9249	<65	well nourished		well nourished	Well nourished	Well nourished		well nourished	3201-5250	>=1	<=5	followed upto end	21
1	174	62	Male	Rural	married	3	3500	2	2	45	no		0						0		4	59	1.7		20.4152	<65	well nourished		well nourished	Well nourished	Well nourished		well nourished	3201-5250	0	<=5	followed upto end	21
2	175	28	Female	Rural	married	3	5919	2	2	15	yes		0	0	0	0	1	0	0		7	50	1.68		17.7154	<65	under weight		under weight	malnourished	Under weight		under weight	5251-7800	>=1	>5	followed upto end	14
2	176	88	Male	Urban	married	3	6714	2	2	7	yes		0	0	0	1	0	0	1	BPH,UTI	6			26		>=65		well nourished	well nourished	Well nourished	Well nourished		well nourished	5251-7800	>=1	>5	followed upto end	21
1	177	75	Male	Urban	married	3	1000	2	2	7	yes		0	0	0	0	1	0	0		7	50	1.7		17.301	>=65	under weight		under weight	malnourished	Under weight	ICU	under weight	601-1650	>=1	>5	followed upto end	42
1	178	50	Male	Urban	married	3	8790	2	2	10	no		0						0		10			24		<65		well nourished	well nourished	Well nourished	Well nourished		well nourished	7801-10900	0	>5	followed upto end	21
2	179	40	Male	Urban	single	3	6932	1	1	15	yes		0	0	1	0	0	0	0		9	79	1.7		27.3356	<65	over weight		over weight	malnourished	Over Weight			5251-7800	>=1	>5	followed upto end	21
1	180	50	Male	Urban	married	3	8790	2	2	10	no		0						0		10			24		<65		well nourished	well nourished	Well nourished	Well nourished		well nourished	7801-10900	0	>5	followed upto end	14
1	181	50	Male	Urban	married	3	4000	2	2	24	yes		0	0	0	1	0	0	0		5	74	1.68		26.2188	<65	over weight		over weight	malnourished	Over Weight			3201-5250	>=1	<=5	followed upto end	21
1	182	73	Male	Urban	married	3	2200	2	1	7	yes		0	0	1	0	0	0	0		7	74	1.74		24.4418	>=65	well nourished		well nourished	Well nourished	Well nourished		well nourished	1651-3200	>=1	>5	followed upto end	35
1	183	62	Male	Rural	married	3	3500	2	2	45	no		0						0		4	59	1.7		20.4152	<65	well nourished		well nourished	Well nourished	Well nourished		well nourished	3201-5250	0	<=5	followed upto end	56
2	184	40	Female	Urban	married	3	5175	2	2	11	yes		0	0	0	1	0	0	0		4	80	1.63		30.1103	<65	over weight		over weight	malnourished	Over Weight			3201-5250	>=1	<=5	followed upto end	21
1	185	63	Female	Urban	married	2	2588	2	1	4	yes		0	0	1	0	0	0	1	Brochoeitis	6	65	1.48		29.6749	<65	over weight		over weight	malnourished	Over Weight			1651-3200	>=1	>5	followed upto end	14
1	186	45	Female	Urban	married	3	7000	2	2	120	yes		0	0	0	0	0	0	1	Anemia	5	53	1.65		19.4674	<65	well nourished		well nourished	Well nourished	Well nourished		well nourished	5251-7800	>=1	<=5	followed upto end	21
1	187	58	Male	Urban	married	3	3695	1	1	15	no		0						0		5			22		<65		under weight	under weight	malnourished	Under weight		under weight	3201-5250	0	<=5	followed upto end	21
1	188	58	Male	Urban	married	3	2653	2	2	7	yes		0	0	1	1	0	0	1	Stroke	10			27		<65		well nourished	well nourished	Well nourished	Well nourished		well nourished	1651-3200	>=1	>5	followed upto end	21
1	189	50	Female	Urban	married	3	5000	2	2	35	yes		0	0	1	0	0	0	0		3	84	1.54		35.4191	<65	over weight		over weight	malnourished	Over Weight			3201-5250	>=1	<=5	followed upto end	21
1	190	36	Male	Urban	single	1	4000	2	2	60	no		0						0		5	65	1.66		23.5883	<65	well nourished		well nourished	Well nourished	Well nourished		well nourished	3201-5250	0	<=5	followed upto end	14
1	191	53	Male	Rural	married	2	6938	2	2	5	yes		0	0	1	1	0	0	0		8			24.1		<65		well nourished	well nourished	Well nourished	Well nourished		well nourished	5251-7800	>=1	>5	followed upto end	21
1	192	45	Female	Urban	married	3	7000	2	2	120	yes		0	0	0	0	0	0	1	Anemia	5	53	1.65		19.4674	<65	well nourished		well nourished	Well nourished	Well nourished		well nourished	5251-7800	>=1	<=5	followed upto end	14
1	193	72	Female	Urban	married	3	4563	2	2	20	yes		0	0	0	0	0	0	1	DELIRIUM	5	45	1.45		21.4031	>=65	well nourished		well nourished	Well nourished	Well nourished		well nourished	3201-5250	>=1	<=5	followed upto end	21
2	194	64	Male	Urban	married	3	4656	1	1	20	yes		0	0	1	1	0	0	1	CKD,seizure	10			28		<65		well nourished	well nourished	Well nourished	Well nourished		well nourished	3201-5250	>=1	>5	followed upto end	21
1	195	60	Male	Urban	married	3	9449	2	2	29	yes		0	0	1	1	0	0	1	Rt leg amputation	12			30		<65		over weight	over weight	malnourished	Over Weight			7801-10900	>=1	>5	followed upto end	21
2	196	24	Female	Urban	married	3	8867	2	2	15	no		0						0		6	48	1.43		23.473	<65	well nourished		well nourished	Well nourished	Well nourished		well nourished	7801-10900	0	>5	followed upto end	21
1	197	52	Male	Urban	married	3	6398	2	2	16	yes		0	0	0	1	0	0	1	DELIRIUM	9			24		<65		well nourished	well nourished	Well nourished	Well nourished		well nourished	5251-7800	>=1	>5	followed upto end	21
1	198	53	Male	Rural	married	2	6938	2	2	5	yes		0	0	1	1	0	0	0		8			24.1		<65		well nourished	well nourished	Well nourished	Well nourished		well nourished	5251-7800	>=1	>5	followed upto end	14
1	199	58	Female	Rural	married	3	3000	2	2	30	yes		0	0	0	1	0	0	0		6	59	1.45		28.0618	<65	over weight		over weight	malnourished	Over Weight			1651-3200	>=1	>5	followed upto end	21
1	200	61	Male	Urban	married	3	15000	1	1	15	yes		0	0	0	1	1	0	0		6	58	1.77		18.5132	<65	well nourished		well nourished	Well nourished	Well nourished		well nourished	>10,900	>=1	>5	followed upto end	49
1	201	41	Female	Urban	married	3	2500	2	2	10	yes		0	0	0	0	0	0	1	Hemolytic anemia	4	61	1.63		22.9591	<65	well nourished		well nourished	Well nourished	Well nourished		well nourished	1651-3200	>=1	<=5	followed upto end	35
2	202	56	Male	Urban	married	1	5431	2	2	3	yes		0	0	0	1	0	0	1	Skin wound	8	76	1.92		20.6163	<65	well nourished		well nourished	Well nourished	Well nourished		well nourished	5251-7800	>=1	>5	followed upto end	21
2	203	64	Male	Urban	married	3	7359	1	1	20	yes		0	0	1	1	0	0	1	CKD	10			28		<65		well nourished	well nourished	Well nourished	Well nourished		well nourished	5251-7800	>=1	>5	followed upto end	7
2	204	39	Male	Urban	married	3	7347	2	2	14	no		0						0		5	72	1.72		24.3375	<65	well nourished		well nourished	Well nourished	Well nourished		well nourished	5251-7800	0	<=5	followed upto end	21
1	205	61	Male	Urban	married	3	15000	1	1	15	yes		0	0	0	1	1	0	0		6	58	1.77		18.5132	<65	well nourished		well nourished	Well nourished	Well nourished		well nourished	>10,900	>=1	>5	followed upto end	21
1	206	70	Male	Urban	married	3	4000	2	2	45	yes		0	0	0	1	0	0	0		6	70	1.72		23.6614	>=65	well nourished		well nourished	Well nourished	Well nourished		well nourished	3201-5250	>=1	>5	followed upto end	14
2	207	29	Male	Urban	single	1	9820	2	2	30	no		0						0		4	65	1.7		22.4913	<65	well nourished		well nourished	Well nourished	Well nourished		well nourished	7801-10900	0	<=5	followed upto end	21
1	208	70	Male	Urban	married	3	4000	2	2	45	yes		0	0	0	1	0	0	0		6	70	1.72		23.6614	>=65	well nourished		well nourished	Well nourished	Well nourished		well nourished	3201-5250	>=1	>5	followed upto end	21
1	209	75	Male	Urban	married	3	1000	2	2	7	yes		0	0	0	0	1	0	0		7	50	1.7		17.301	>=65	under weight		under weight	malnourished	Under weight		under weight	601-1650	>=1	>5	followed upto end	21
1	210	50	Male	Urban	married	3	8790	2	2	10	no		0						0		10			24		<65		well nourished	well nourished	Well nourished	Well nourished		well nourished	7801-10900	0	>5	followed upto end	35
1	211	45	Female	Urban	married	3	3000	2	2	19	yes		0	0	0	1	1	0	0		6	40	1.53		17.0874	<65	under weight		under weight	malnourished	Under weight		under weight	1651-3200	>=1	>5	followed upto end	21
1	212	52	Male	Urban	married	3	6398	2	2	16	yes		0	0	0	1	0	0	0		9			25		<65		well nourished	well nourished	Well nourished	Well nourished		well nourished	5251-7800	>=1	>5	followed upto end	21
2	213	56	Male	Urban	single	1	9060	1	1	24	yes		0	0	0	0	0	0	1	Disc prolapse	8			21.5		<65		under weight	under weight	malnourished	Under weight	ICU	under weight	7801-10900	>=1	>5	followed upto end	21
1	214	58	Male	Urban	married	3	2500	2	2	9	yes		0	0	1	1	0	0	0		13	100	1.74		33.0295	<65	over weight		over weight	malnourished	Over Weight	ICU		1651-3200	>=1	>5	followed upto end	28
1	215	75	Female	Urban	married	3	2531	2	2	52	yes		0	0	1	0	0	0	1	Dyslipidemia	6	65	1.55		27.0552	>=65	over weight		over weight	malnourished	Over Weight	ICU		1651-3200	>=1	>5	followed upto end	35
2	216	72	Male	Urban	married	3	9262	1	1	13	yes		0	0	0	1	1	0	0		7	64	2		20.6612	>=65	well nourished		well nourished	Well nourished	Well nourished		well nourished	7801-10900	>=1	>5	followed upto end	21
1	217	73	Male	Urban	married	3	2200	2	1	7	yes		0	0	1	0	0	0	0		7	54.6	1.62		20.8048	>=65	well nourished		well nourished	Well nourished	Well nourished		well nourished	1651-3200	>=1	>5	followed upto end	21
2	218	63	Female	Urban	single	1	4342	2	2	6	no		0						0		4	78.4	1.6		30.625	<65	over weight		over weight	malnourished	Over Weight	ICU		3201-5250	0	<=5	followed upto end	35
1	219	70	Male	Urban	married	3	4528	1	1	15	yes		0	0	0	0	0	0	1	CKD	5	56.1	1.75		18.3184	>=65	under weight		under weight	malnourished	Under weight	Death	under weight	3201-5250	>=1	<=5	followed upto end	42
1	220	45	Female	Urban	married	3	7000	2	2	120	yes		0	0	0	0	0	0	1	Anemia	5	73.5	1.83		21.9475	<65	well nourished		well nourished	Well nourished	Well nourished		well nourished	5251-7800	>=1	<=5	followed upto end	14
2	221	68	Female	Urban	married	3	4422	2	2	5	yes		0	0	1	1	0	0	1	Stroke	10			28.7		>=65		well nourished	well nourished	Well nourished	Well nourished		well nourished	3201-5250	>=1	>5	followed upto end	21
1	222	41	Female	Urban	married	3	2500	2	2	10	yes		0	0	0	0	0	0	1	Hemolytic anemia	4	50.5	1.55		21.0198	<65	well nourished		well nourished	Well nourished	Well nourished		well nourished	1651-3200	>=1	<=5	followed upto end	35
1	223	62	Female	Urban	married	3	2543	2	2	15	yes		0	0	1	1	0	0	0		6	67.1	1.47		31.0519	<65	over weight		over weight	malnourished	Over Weight			1651-3200	>=1	>5	followed upto end	21
1	224	61	Male	Urban	married	3	15000	1	1	15	yes		0	0	0	1	1	0	0		6	49.1	1.6		19.1797	<65	well nourished		well nourished	Well nourished	Well nourished		well nourished	>10,900	>=1	>5	followed upto end	21
2	225	20	Female	Urban	single	1	9200	2	2	10	yes		0	0	0	0	0	0	1	Sarcoma	4	54.8	1.74		18.1001	<65	under weight		under weight	malnourished	Under weight		under weight	7801-10900	>=1	<=5	followed upto end	21
2	226	59	Female	Rural	married	3	3260	2	2	10	yes		0	0	1	1	0	0	0		9	83.8	1.56		34.4346	<65	over weight		over weight	malnourished	Over Weight			3201-5250	>=1	>5	followed upto end	21
2	227	70	Male	Urban	married	3	6324	2	2	9	yes		0	0	1	0	0	0	0		9	73.8	1.66		26.7818	>=65	over weight		over weight	malnourished	Over Weight	ICU		5251-7800	>=1	>5	followed upto end	42
1	228	35	Male	Urban	married	3	4586	2	2	27	yes		0	0	0	1	0	0	0		4	65.8	1.65		24.169	<65	well nourished		well nourished	Well nourished	Well nourished		well nourished	3201-5250	>=1	<=5	followed upto end	21
2	229	68	Male	Urban	married	3	5722	2	2	9	yes		0	0	0	0	1	0	0		6	67.7	1.76		21.8556	>=65	well nourished		well nourished	Well nourished	Well nourished		well nourished	5251-7800	>=1	>5	followed upto end	14
1	230	45	Female	Urban	married	3	2500	2	2	15	no		0						0		9	66	1.47		30.5428	<65	over weight		over weight	malnourished	Over Weight			1651-3200	0	>5	followed upto end	14
2	231	29	Female	Urban	single	1	5929	2	1	5	no		0						0		3	46.5	1.54		19.607	<65	well nourished		well nourished	Well nourished	Well nourished	ICU	well nourished	5251-7800	0	<=5	followed upto end	21
1	232	50	Male	Urban	married	3	8790	2	2	10	no		0						0		10			28.4		<65		well nourished	well nourished	Well nourished	Well nourished		well nourished	7801-10900	0	>5	followed upto end	21
2	233	65	Male	Urban	married	3	7026	1	1	27	yes		0	1	1	1	0	0	0		6	75.1	1.66		27.2536	>=65	over weight		over weight	malnourished	Over Weight	ICU		5251-7800	>=1	>5	followed upto end	35
1	234	35	Male	Urban	married	3	4586	2	2	27	yes		0	0	0	1	0	0	0		4	55.8	1.7		19.308	<65	well nourished		well nourished	Well nourished	Well nourished		well nourished	3201-5250	>=1	<=5	followed upto end	21
1	235	70	Male	Urban	married	3	4000	2	2	45	yes		0	0	0	1	0	0	0		6	68.8	1.75		22.4653	>=65	well nourished		well nourished	Well nourished	Well nourished		well nourished	3201-5250	>=1	>5	followed upto end	21
2	236	80	Male	Urban	married	3	6693	2	2	8	yes		0	0	1	0	0	0	0		8	72.3	1.79		22.5648	>=65	well nourished		well nourished	Well nourished	Well nourished		well nourished	5251-7800	>=1	>5	followed upto end	21
2	237	83	Male	Urban	single	1	3524	2	1	8	no		0						0		5	62.2	1.72		21.0249	>=65	well nourished		well nourished	Well nourished	Well nourished	ICU	well nourished	3201-5250	0	<=5	followed upto end	21
3	238	60	Female	Urban	married	3	2589	2	2	19	yes		0	0	0	1	0	0	0		9			30.7		<65		over weight	over weight	malnourished	Over Weight			1651-3200	>=1	>5	followed upto end	7
2	239	29	Female	Urban	single	1	8458	2	1	5	no		0						0		3	60.6	1.73		20.2479	<65	well nourished		well nourished	Well nourished	Well nourished		well nourished	7801-10900	0	<=5	followed upto end	21
3	240	64	Male	Urban	married	3	9632	1	1	9	yes		0	0	1	1	0	0	0		9	107	1.66		38.83	<65	over weight		over weight	malnourished	Over Weight			7801-10900	>=1	>5	followed upto end	14
3	241	32	Female	Urban	single	1	9907	2	2	8	no		0						0		3	70.1	1.74		23.1537	<65	well nourished		well nourished	Well nourished	Well nourished		well nourished	7801-10900	0	<=5	followed upto end	21
1	242	61	Male	Urban	married	3	15000	1	1	15	yes		0	0	0	1	1	0	0		6	65.6	1.68		23.2426	<65	well nourished		well nourished	Well nourished	Well nourished		well nourished	>10,900	>=1	>5	followed upto end	21
3	243	64	Male	Urban	married	3	8638	1	1	20	yes		0	0	1	1	0	0	0		10			28.2		<65		well nourished	well nourished	Well nourished	Well nourished		well nourished	7801-10900	>=1	>5	followed upto end	21
1	244	50	Female	Urban	married	3	5000	2	2	35	yes		0	0	1	0	0	0	0		3	82.4	1.54		34.7445	<65	over weight		over weight	malnourished	Over Weight			3201-5250	>=1	<=5	followed upto end	14
1	245	72	Female	Urban	married	3	4563	2	2	20	no		0						0		5	83.7	1.85		24.4558	>=65	well nourished		well nourished	Well nourished	Well nourished		well nourished	3201-5250	0	<=5	followed upto end	14
3	246	70	Male	Urban	married	3	4000	2	2	45	yes		0	0	0	1	0	0	0		6	69.7	1.8		21.5123	>=65	well nourished		well nourished	Well nourished	Well nourished	ICU	well nourished	3201-5250	>=1	>5	followed upto end	21
3	247	75	Female	Urban	married	3	2531	2	2	52	yes		0	0	1	0	0	0	0		6	75.3	1.55		31.3424	>=65	over weight		over weight	malnourished	Over Weight	ICU		1651-3200	>=1	>5	followed upto end	42
2	248	50	Male	Rural	married	3	5557	2	2	9	no		0						0		9	43.6	1.65		16.0147	<65	under weight		under weight	malnourished	Under weight		under weight	5251-7800	0	>5	followed upto end	21
1	249	61	Male	Urban	married	3	15000	1	1	15	yes		0	0	0	1	1	0	0		6	65.4	1.85		19.1088	<65	well nourished		well nourished	Well nourished	Well nourished		well nourished	>10,900	>=1	>5	followed upto end	35
2	250	56	Male	Urban	married	1	7044	2	2	3	yes		0	0	0	1	0	0	0		8	59.6	1.58		23.8744	<65	well nourished		well nourished	Well nourished	Well nourished		well nourished	5251-7800	>=1	>5	followed upto end	21
1	251	48	Male	Urban	married	3	12000	2	2	52	yes		0	0	1	1	0	0	0		9	49.9	1.68		17.68	<65	under weight		under weight	malnourished	Under weight		under weight	>10,900	>=1	>5	followed upto end	14
1	252	58	Male	Urban	married	3	2653	2	2	7	yes		0	0	1	1	0	0	0		10			25.2		<65		well nourished	well nourished	Well nourished	Well nourished		well nourished	1651-3200	>=1	>5	followed upto end	21
1	253	60	Male	Urban	married	3	4074	2	2	29	yes		0	0	1	1	0	0	0		12			30.3		<65		over weight	over weight	malnourished	Over Weight			3201-5250	>=1	>5	followed upto end	21
1	254	64	Male	Urban	married	3	4000	2	2	20	yes		0	0	0	0	1	0	0		7	55.3	1.54		23.3176	<65	well nourished		well nourished	Well nourished	Well nourished	Death	well nourished	3201-5250	>=1	>5	followed upto end	21
1	255	70	Female	Urban	married	1	1002	2	2	12	yes		0	0	0	1	0	0	0		12			31.9		>=65		over weight	over weight	malnourished	Over Weight			601-1650	>=1	>5	followed upto end	21
3	256	66	Male	Urban	married	3	5869	2	1	28	yes		0	0	1	0	0	1	0		7			31.2		>=65		over weight	over weight	malnourished	Over Weight			5251-7800	>=1	>5	followed upto end	21
1	257	65	Male	Rural	married	3	600	1	1	40	yes		0	0	0	0	1	0	0		7	62.6	1.63		23.5613	>=65	well nourished		well nourished	Well nourished	Well nourished		well nourished	0-600	>=1	>5	followed upto end	28
3	258	64	Male	Urban	married	3	9877	1	1	20	yes		0	0	1	1	0	0	0		10			24.8		<65		well nourished	well nourished	Well nourished	Well nourished		well nourished	7801-10900	>=1	>5	followed upto end	14
1	259	53	Male	Rural	married	2	6938	2	2	5	yes		0	0	1	1	0	0	0		8			28.1		<65		well nourished	well nourished	Well nourished	Well nourished		well nourished	5251-7800	>=1	>5	followed upto end	21
2	260	80	Male	Urban	married	3	5903	2	2	8	yes		0	0	1	0	0	0	0		8	52	1.63		19.5717	>=65	well nourished		well nourished	Well nourished	Well nourished		well nourished	5251-7800	>=1	>5	followed upto end	56
3	261	57	Female	Urban	married	3	3000	2	2	13	yes		0	0	1	1	0	1	0		9	105	1.56		43.146	<65	over weight		over weight	malnourished	Over Weight			1651-3200	>=1	>5	followed upto end	21
1	262	60	Male	Urban	married	3	1240	1	2	30	no		0						0		6	87	1.71		29.7527	<65	over weight		over weight	malnourished	Over Weight			601-1650	0	>5	followed upto end	21
3	263	56	Male	Urban	married	1	4500	2	2	5	no		0						0		6	54.5	1.79		17.0095	<65	under weight		under weight	malnourished	Under weight	ICU	under weight	3201-5250	0	>5	followed upto end	35
2	264	59	Female	Rural	married	3	9068	2	2	10	yes		0	0	1	1	0	0	0		9	73.6	1.56		30.2433	<65	over weight		over weight	malnourished	Over Weight	ICU		7801-10900	>=1	>5	followed upto end	28
1	265	54	Female	Urban	married	3	15000	2	2	3	yes		0	0	0	1	0	0	0		7	55.4	1.45		26.3496	<65	over weight		over weight	malnourished	Over Weight			>10,900	>=1	>5	followed upto end	21
1	266	55	Female	Urban	married	1	0	2	2	15	yes		0	0	1	1	0	0	0		6	71.4	1.57		28.9667	<65	over weight		over weight	malnourished	Over Weight			0-600	>=1	>5	followed upto end	21
1	267	64	Male	Urban	married	3	4000	2	2	20	yes		0	0	0	0	1	0	0		7	71.8	1.74		23.7152	<65	well nourished		well nourished	Well nourished	Well nourished		well nourished	3201-5250	>=1	>5	followed upto end	21
1	268	60	Male	Urban	married	3	1240	1	2	30	no		0						0		6	100.1	1.71		34.2328	<65	over weight		over weight	malnourished	Over Weight	ICU		601-1650	0	>5	followed upto end	28
3	269	75	Male	Urban	married	3	1000	2	2	7	yes		0	0	0	0	1	0	0		7	44.8	1.62		17.0706	>=65	under weight		under weight	malnourished	Under weight		under weight	601-1650	>=1	>5	followed upto end	21
1	270	54	Male	Urban	married	3	3000	2	2	15	no		0						0		5	90	2		30.4557	<65	over weight		over weight	malnourished	Over Weight			1651-3200	0	<=5	followed upto end	21
3	271	53	Male	Rural	married	2	6938	2	2	5	yes		0	0	1	1	0	0	0		8			26		<65		well nourished	well nourished	Well nourished	Well nourished		well nourished	5251-7800	>=1	>5	followed upto end	21
2	272	65	Male	Urban	married	3	5503	1	1	27	yes		0	1	1	1	0	0	0		6	84.8	1.66		30.7737	>=65	over weight		over weight	malnourished	Over Weight	ICU		5251-7800	>=1	>5	followed upto end	35
1	273	65	Male	Rural	married	3	600	1	1	40	yes		0	0	0	0	1	0	0		7	49	1.55		20.3954	>=65	well nourished		well nourished	Well nourished	Well nourished		well nourished	0-600	>=1	>5	followed upto end	14
1	274	63	Female	Urban	married	2	2588	2	1	4	yes		0	0	1	0	0	0	0		6	74.9	1.48		34.1947	<65	over weight		over weight	malnourished	Over Weight	ICU		1651-3200	>=1	>5	followed upto end	42
1	275	49	Female	Urban	married	3	3000	2	2	15	yes		0	0	0	1	0	0	0		7	80.9	1.6		31.6016	<65	over weight		over weight	malnourished	Over Weight			1651-3200	>=1	>5	followed upto end	21
2	276	70	Male	Urban	married	3	9228	2	2	9	yes		0	0	1	0	0	0	0		9	86.5	1.66		31.3906	>=65	over weight		over weight	malnourished	Over Weight			7801-10900	>=1	>5	followed upto end	21
2	277	56	Male	Urban	married	1	3752	2	2	3	yes		0	0	0	1	0	0	0		8	57.8	1.67		20.725	<65	well nourished		well nourished	Well nourished	Well nourished		well nourished	3201-5250	>=1	>5	followed upto end	21
1	278	62	Female	Urban	married	3	2543	2	2	15	yes		0	0	1	1	0	0	0		6	74.8	1.47		34.6152	<65	over weight		over weight	malnourished	Over Weight	ICU		1651-3200	>=1	>5	followed upto end	35
3	279	73	Male	Urban	married	3	2200	2	1	7	yes		0	0	1	0	0	0	0		7	59.4	1.74		19.6195	>=65	well nourished		well nourished	Well nourished	Well nourished		well nourished	1651-3200	>=1	>5	followed upto end	21
2	280	24	Female	Urban	married	3	6302	2	2	15	no		0						0		6	45.8	1.5		20.3556	<65	well nourished		well nourished	Well nourished	Well nourished		well nourished	5251-7800	0	>5	followed upto end	21
2	281	34	Male	Urban	married	2	3126	1	1	9	yes		0	0	0	1	0	1	0		10	69.9	1.64		25.989	<65	over weight		over weight	malnourished	Over Weight			1651-3200	>=1	>5	followed upto end	14
3	282	50	Female	Urban	married	3	5000	2	2	35	yes		0	0	1	0	0	0	0		3	66	1.54		27.8293	<65	over weight		over weight	malnourished	Over Weight			3201-5250	>=1	<=5	followed upto end	21
2	283	39	Male	Urban	married	3	9893	2	2	14	no		0						0		5	77.1	1.81		23.5341	<65	well nourished		well nourished	Well nourished	Well nourished		well nourished	7801-10900	0	<=5	followed upto end	14
2	284	68	Male	Urban	married	3	5295	2	2	9	yes		0	0	0	0	1	0	0		6	56.9	1.61		21.9513	>=65	well nourished		well nourished	Well nourished	Well nourished		well nourished	5251-7800	>=1	>5	followed upto end	14
2	285	46	Male	Urban	married	3	6599	2	2	45	yes		0	0	0	0	1	0	0		6	62.3	1.8		19.2284	<65	well nourished		well nourished	Well nourished	Well nourished		well nourished	5251-7800	>=1	>5	followed upto end	35
1	286	70	Male	Urban	married	3	4528	1	1	15	no		0						0		5	41.7	1.63		15.695	>=65	under weight		under weight	malnourished	Under weight		under weight	3201-5250	0	<=5	followed upto end	21
1	287	45	Male	Urban	married	3	4000	1	1	7	yes		0	0	1	1	0	0	0		9	109.9	1.79		34.2998	<65	over weight		over weight	malnourished	Over Weight			3201-5250	>=1	>5	followed upto end	21
1	288	48	Male	Urban	married	3	1987	2	2	15	yes		0	0	0	0	1	0	0		10			32.8		<65		over weight	over weight	malnourished	Over Weight			1651-3200	>=1	>5	followed upto end	21
1	289	58	Female	Rural	married	3	3000	2	2	30	yes		0	0	0	1	0	0	0		6	63.5	1.45		30.2021	<65	over weight		over weight	malnourished	Over Weight			1651-3200	>=1	>5	followed upto end	21
1	290	58	Male	Urban	married	3	2653	2	2	7	yes		0	0	1	1	0	0	0		10			26.7		<65		well nourished	well nourished	Well nourished	Well nourished		well nourished	1651-3200	>=1	>5	followed upto end	21
1	291	70	Male	Urban	married	3	4000	2	2	45	yes		0	0	0	1	0	0	0		6	58.4	1.54		24.6247	>=65	well nourished		well nourished	Well nourished	Well nourished		well nourished	3201-5250	>=1	>5	followed upto end	21
2	292	32	Female	Urban	single	1	9753	2	2	8	no		0						0		3	61.7	1.6		24.1016	<65	well nourished		well nourished	Well nourished	Well nourished		well nourished	7801-10900	0	<=5	followed upto end	21
3	293	25	Female	Urban	married	3	4998	2	2	7	yes		0	0	1	0	0	0	0		1	62.1	1.53		26.5283	<65	over weight		over weight	malnourished	Over Weight			3201-5250	>=1	<=5	followed upto end	21
1	294	41	Female	Urban	married	3	2500	2	2	10	no		0						0		4	79.9	1.8		24.6605	<65	well nourished		well nourished	Well nourished	Well nourished		well nourished	1651-3200	0	<=5	followed upto end	21
1	295	62	Male	Urban	married	3	1000	2	2	3	yes		0	0	0	1	0	0	0		6	53.7	1.75		17.5347	<65	under weight		under weight	malnourished	Under weight		under weight	601-1650	>=1	>5	followed upto end	21
2	296	46	Female	Urban	single	1	4358	2	2	15	yes		0	0	1	0	0	0	0		9	78.2	1.6		30.5469	<65	over weight		over weight	malnourished	Over Weight			3201-5250	>=1	>5	followed upto end	21
3	297	68	Female	Urban	married	3	6235	2	2	5	yes		0	0	1	1	0	0	0		10			27.1		>=65		well nourished	well nourished	Well nourished	Well nourished		well nourished	5251-7800	>=1	>5	followed upto end	21
2	298	24	Female	Urban	married	3	8272	2	2	15	no		0						0		6	61.6	1.59		24.3661	<65	well nourished		well nourished	Well nourished	Well nourished		well nourished	7801-10900	0	>5	followed upto end	21
1	299	45	Male	Urban	single	1	7384	2	2	5	yes		0	0	0	1	0	0	0		11			30.4		<65		over weight	over weight	malnourished	Over Weight			5251-7800	>=1	>5	followed upto end	21
1	300	58	Female	Rural	married	3	3000	2	2	30	yes		0	0	0	1	0	0	0		6	59.7	1.45		28.3948	<65	over weight		over weight	malnourished	Over Weight			1651-3200	>=1	>5	followed upto end	21
2	301	83	Male	Urban	single	1	9903	2	1	8	no		0						0		5	62.6	1.7		21.6609	>=65	well nourished		well nourished	Well nourished	Well nourished		well nourished	7801-10900	0	<=5	followed upto end	35
1	302	36	Male	Urban	single	1	4000	2	2	60	no		0						0		5	59.1	1.56		24.285	<65	well nourished		well nourished	Well nourished	Well nourished		well nourished	3201-5250	0	<=5	followed upto end	21
2	303	45	Female	Urban	married	3	4330	2	2	10	yes		0	0	1	1	0	0	0		6	74.2	1.6		28.9844	<65	over weight		over weight	malnourished	Over Weight			3201-5250	>=1	>5	followed upto end	21
1	304	75	Female	Urban	married	3	5000	2	2	5	yes		0	0	1	0	0	0	0		9	74.2	1.55		30.8845	>=65	over weight		over weight	malnourished	Over Weight	Death		3201-5250	>=1	>5	followed upto end	35
2	305	29	Female	Urban	single	1	9120	2	1	5	no		0						0		3	57.5	1.52		24.8875	<65	well nourished		well nourished	Well nourished	Well nourished	ICU	well nourished	7801-10900	0	<=5	followed upto end	21
1	306	60	Female	Urban	married	3	2589	2	2	19	yes		0	0	0	1	0	0	0		9			32.8		<65		over weight	over weight	malnourished	Over Weight			1651-3200	>=1	>5	followed upto end	21
2	307	29	Female	Urban	single	1	9039	2	1	5	no		0						0		3	51.9	1.53		22.171	<65	well nourished		well nourished	Well nourished	Well nourished		well nourished	7801-10900	0	<=5	followed upto end	21
3	308	52	Male	Urban	married	3	6398	2	2	16	yes		0	0	0	1	0	0	0		9			26.3		<65		well nourished	well nourished	Well nourished	Well nourished		well nourished	5251-7800	>=1	>5	followed upto end	21
2	309	25	Female	Urban	married	3	8975	2	2	7	no		0						0		3	53.1	1.56		21.8195	<65	well nourished		well nourished	Well nourished	Well nourished		well nourished	7801-10900	0	<=5	followed upto end	14
2	310	25	Female	Urban	married	3	9075	2	2	7	yes		0	0	1	0	0	0	0		1	72.9	1.53		31.1419	<65	over weight		over weight	malnourished	Over Weight			7801-10900	>=1	<=5	followed upto end	21
2	311	83	Male	Urban	single	1	4418	2	1	8	no		0						0		5	65.6	1.67		23.5218	>=65	well nourished		well nourished	Well nourished	Well nourished		well nourished	3201-5250	0	<=5	followed upto end	21
1	312	64	Male	Urban	married	3	4000	2	2	20	yes		0	0	0	0	1	0	0		7	69.7	1.68		24.6953	<65	well nourished		well nourished	Well nourished	Well nourished		well nourished	3201-5250	>=1	>5	followed upto end	21
1	313	48	Male	Urban	married	3	12000	2	2	52	yes		0	0	1	1	0	0	0		9	47.9	1.66		17.3828	<65	under weight		under weight	malnourished	Under weight	ICU	under weight	>10,900	>=1	>5	followed upto end	21
1	314	62	Male	Rural	married	3	3500	2	2	45	no		0						0		4	57.1	1.64		21.2299	<65	well nourished		well nourished	Well nourished	Well nourished	ICU	well nourished	3201-5250	0	<=5	followed upto end	21
1	315	45	Female	Urban	married	3	7000	2	2	120	no		0						0		8	59.8	1.59		23.6541	<65	well nourished		well nourished	Well nourished	Well nourished		well nourished	5251-7800	0	>5	followed upto end	21
3	316	48	Male	Urban	married	3	3889	2	2	15	no		0						0		6			32.5		<65		over weight	over weight	malnourished	Over Weight			3201-5250	0	>5	followed upto end	14
2	317	20	Female	Urban	single	1	3155	2	2	10	no		0						0		6	49.2	1.71		16.8257	<65	under weight		under weight	malnourished	Under weight		under weight	1651-3200	0	>5	followed upto end	14
1	318	28	Female	Urban	married	3	8135	2	2	15	no		0						0		4	56.8	1.76		18.3368	<65	under weight		under weight	malnourished	Under weight	ICU	under weight	7801-10900	0	<=5	followed upto end	28
1	319	54	Female	Urban	married	3	2583	2	2	11	no		0						0		7	95	1.5		42.2222	<65	over weight		over weight	malnourished	Over Weight			1651-3200	0	>5	followed upto end	21
2	320	77	Female	Urban	married	3	9630	2	2	4	no		0						0		7	72.2	1.72		24.4051	>=65	well nourished		well nourished	Well nourished	Well nourished		well nourished	7801-10900	0	>5	followed upto end	21
1	321	52	Male	Urban	married	3	6398	2	2	16	no		0						0		5			28.5		<65		well nourished	well nourished	Well nourished	Well nourished		well nourished	5251-7800	0	<=5	followed upto end	21
1	322	60	Male	Urban	married	3	20000	2	2	10	no		0						0		8	100.7	1.79		31.4285	<65	over weight		over weight	malnourished	Over Weight			>10,900	0	>5	followed upto end	21
2	323	25	Female	Urban	married	3	8402	2	2	7	no		0						0		6	67.5	1.77		21.5455	<65	well nourished		well nourished	Well nourished	Well nourished		well nourished	7801-10900	0	>5	followed upto end	21
1	324	72	Female	Urban	married	3	3625	2	2	70	no		0						0		8	78.5	1.6		30.6641	>=65	over weight		over weight	malnourished	Over Weight	ICU		3201-5250	0	>5	followed upto end	42
1	325	36	Male	Urban	single	1	4000	2	2	60	no		0						0		4	70.6	1.83		21.0815	<65	well nourished		well nourished	Well nourished	Well nourished		well nourished	3201-5250	0	<=5	followed upto end	14
1	326	56	Male	Urban	married	1	4500	2	2	5	no		0						0		5	48.1	1.73		16.0714	<65	under weight		under weight	malnourished	Under weight		under weight	3201-5250	0	<=5	followed upto end	21
2	327	56	Male	Urban	married	1	3255	2	2	3	no		0						0		4	61.1	1.68		21.6482	<65	well nourished		well nourished	Well nourished	Well nourished		well nourished	3201-5250	0	<=5	followed upto end	21
2	328	88	Male	Urban	married	3	9477	2	2	7	no		0						0		4			24.8		>=65		well nourished	well nourished	Well nourished	Well nourished		well nourished	7801-10900	0	<=5	followed upto end	21
3	329	83	Male	Urban	married	3	3665	2	1	15	no		0						0		3	53.6	1.61		20.6782	>=65	well nourished		well nourished	Well nourished	Well nourished		well nourished	3201-5250	0	<=5	followed upto end	14
2	330	68	Male	Urban	married	3	6350	2	2	9	no		0						0		3	63.5	1.71		21.7161	>=65	well nourished		well nourished	Well nourished	Well nourished		well nourished	5251-7800	0	<=5	followed upto end	21
2	331	77	Female	Urban	married	3	9630	2	2	4	no		0						0		7	69.8	1.73		23.3219	>=65	well nourished		well nourished	Well nourished	Well nourished		well nourished	7801-10900	0	>5	followed upto end	28
2	332	54	Female	Urban	married	3	8451	2	2	13	no		0						0		7	79.9	1.6		31.2109	<65	over weight		over weight	malnourished	Over Weight	Death		7801-10900	0	>5	followed upto end	35
1	333	50	Male	Urban	married	3	4000	2	2	24	no		0						0		8	78.3	1.68		27.7423	<65	over weight		over weight	malnourished	Over Weight			3201-5250	0	>5	followed upto end	21
2	334	26	Female	Urban	single	1	3752	2	2	8	no		0						0		6	71.7	1.74		23.6821	<65	well nourished		well nourished	Well nourished	Well nourished		well nourished	3201-5250	0	>5	followed upto end	21
1	335	50	Male	Urban	married	3	7657	2	2	11	no		0						0		6			26.3		<65		well nourished	well nourished	Well nourished	Well nourished		well nourished	5251-7800	0	>5	followed upto end	21
1	336	50	Male	Urban	married	3	4000	2	2	24	no		0						0		7	84.1	1.68		29.7973	<65	over weight		over weight	malnourished	Over Weight			3201-5250	0	>5	followed upto end	21
3	337	53	Male	Rural	married	2	6938	2	2	5	no		0						0		7			24.2		<65		well nourished	well nourished	Well nourished	Well nourished		well nourished	5251-7800	0	>5	followed upto end	14
3	338	53	Female	Urban	single	1	8000	2	2	2	no		0						0		7	91	1.62		34.6746	<65	over weight		over weight	malnourished	Over Weight	ICU		7801-10900	0	>5	followed upto end	42
1	339	58	Male	Urban	married	3	2653	2	2	7	no		0						0		3			26.9		<65		well nourished	well nourished	Well nourished	Well nourished		well nourished	1651-3200	0	<=5	followed upto end	21
2	340	60	Male	Urban	married	3	3463	2	2	5	no		0						0		3			19.4		<65		under weight	under weight	malnourished	Under weight		under weight	3201-5250	0	<=5	followed upto end	21
3	341	75	Male	Urban	married	3	1000	2	2	7	no		0						0		8	48.8	1.67		17.4979	>=65	under weight		under weight	malnourished	Under weight		under weight	601-1650	0	>5	followed upto end	21
2	342	40	Female	Urban	married	3	6626	2	2	11	no		0						0		8	74	1.63		27.852	<65	over weight		over weight	malnourished	Over Weight			5251-7800	0	>5	followed upto end	21
2	343	26	Female	Urban	single	1	8849	2	2	8	no		0						0		3	53.3	1.55		22.1852	<65	well nourished		well nourished	Well nourished	Well nourished		well nourished	7801-10900	0	<=5	followed upto end	21
1	344	57	Female	Urban	married	3	3000	2	2	13	no		0						0		5	67	1.56		27.5312	<65	over weight		over weight	malnourished	Over Weight	ICU		1651-3200	0	<=5	followed upto end	35
1	345	72	Female	Urban	married	3	4563	2	2	20	no		0						0		6	82	1.82		24.7555	>=65	well nourished		well nourished	Well nourished	Well nourished		well nourished	3201-5250	0	>5	followed upto end	21
1	346	70	Male	Urban	married	3	4528	1	1	15	no		0						0		4	42.3	1.66		15.3506	>=65	under weight		under weight	malnourished	Under weight	ICU	under weight	3201-5250	0	<=5	followed upto end	35
1	347	65	Female	Urban	married	3	0	2	2	1	no		0						0		5	62.7	1.45		29.8216	>=65	over weight		over weight	malnourished	Over Weight			0-600	0	<=5	followed upto end	21
3	348	29	Male	Urban	single	1	8717	2	2	30	no		0						0		5	54.3	1.69		19.0119	<65	well nourished		well nourished	Well nourished	Well nourished		well nourished	7801-10900	0	<=5	followed upto end	21
2	349	68	Female	Urban	married	3	7040	2	2	5	no		0						0		4			28.5		>=65		well nourished	well nourished	Well nourished	Well nourished		well nourished	5251-7800	0	<=5	followed upto end	21
1	350	80	Female	Urban	married	3	2563	2	2	33	no		0						0		8			20.9		>=65		under weight	under weight	malnourished	Under weight		under weight	1651-3200	0	>5	followed upto end	21
2	351	29	Male	Urban	single	1	4673	2	2	30	no		0						0		4	66.4	1.63		24.9915	<65	over weight		over weight	malnourished	Over Weight			3201-5250	0	<=5	followed upto end	14
1	352	61	Male	Urban	married	3	15000	1	1	15	no		0						0		7	48.3	1.57		19.5951	<65	well nourished		well nourished	Well nourished	Well nourished		well nourished	>10,900	0	>5	followed upto end	21
2	353	59	Male	Urban	married	3	3826	1	1	14	no		0						0		5	99.2	1.78		31.3092	<65	over weight		over weight	malnourished	Over Weight			3201-5250	0	<=5	followed upto end	21
1	354	45	Female	Urban	married	3	4526	2	2	40	no		0						0		8	63.1	1.54		26.6065	<65	over weight		over weight	malnourished	Over Weight			3201-5250	0	>5	followed upto end	21
1	355	52	Male	Urban	married	3	6398	2	2	16	no		0						0		3			27.6		<65		well nourished	well nourished	Well nourished	Well nourished		well nourished	5251-7800	0	<=5	followed upto end	14
1	356	55	Female	Urban	married	1	0	2	2	15	no		0						0		3	65	1.57		26.3702	<65	over weight		over weight	malnourished	Over Weight			0-600	0	<=5	followed upto end	21
3	357	54	Male	Urban	married	3	3000	2	2	15	no		0						0		6	86.2	1.72		29.1374	<65	over weight		over weight	malnourished	Over Weight			1651-3200	0	>5	followed upto end	21
1	358	35	Male	Urban	married	3	4586	2	2	27	no		0						0		8	49.6	1.62		18.8996	<65	well nourished		well nourished	Well nourished	Well nourished		well nourished	3201-5250	0	>5	followed upto end	21
2	359	59	Male	Urban	married	3	4226	1	1	14	no		0						0		7	98.7	1.78		31.1514	<65	over weight		over weight	malnourished	Over Weight	ICU		3201-5250	0	>5	followed upto end	28
1	360	73	Male	Urban	married	3	2200	2	1	7	no		0						0		8	56.6	1.68		20.0539	>=65	well nourished		well nourished	Well nourished	Well nourished	ICU	well nourished	1651-3200	0	>5	followed upto end	35
2	361	88	Male	Urban	married	3	4828	2	2	7	no		0						0		6			27.2		>=65		well nourished	well nourished	Well nourished	Well nourished		well nourished	3201-5250	0	>5	followed upto end	21
3	362	41	Female	Urban	married	3	2500	2	2	10	no		0						0		6	58.1	1.62		22.1384	<65	well nourished		well nourished	Well nourished	Well nourished		well nourished	1651-3200	0	>5	followed upto end	21
1	363	66	Male	Urban	married	3	5869	2	1	28	no		0						0		5			30.6		>=65		over weight	over weight	malnourished	Over Weight			5251-7800	0	<=5	followed upto end	21
2	364	53	Female	Urban	married	3	6631	2	2	15	no		0						0		6	90.9	1.65		33.3884	<65	over weight		over weight	malnourished	Over Weight			5251-7800	0	>5	followed upto end	7
2	365	25	Female	Urban	married	3	5715	2	2	7	no		0						0		5	66.3	1.65		24.3526	<65	well nourished		well nourished	Well nourished	Well nourished		well nourished	5251-7800	0	<=5	followed upto end	42
1	366	60	Male	Urban	married	3	20000	2	2	10	no		0						0		7	87.4	1.79		27.2776	<65	over weight		over weight	malnourished	Over Weight			>10,900	0	>5	followed upto end	21
2	367	18	Female	Urban	single	1	5045	2	2	8	no		0						0		7	84.7	1.63		31.8793	<65	over weight		over weight	malnourished	Over Weight	ICU		3201-5250	0	>5	followed upto end	28
2	368	57	Male	Rural	married	3	7389	2	1	7	no		0						0		6	52.5	1.71		17.9542	<65	under weight		under weight	malnourished	Under weight		under weight	5251-7800	0	>5	followed upto end	21
3	369	50	Male	Urban	married	3	4238	2	2	11	no		0						0		6			28.3		<65		well nourished	well nourished	Well nourished	Well nourished		well nourished	3201-5250	0	>5	followed upto end	21
1	370	73	Male	Urban	married	3	2200	2	1	7	no		0						0		3	68.3	1.68		24.1993	>=65	well nourished		well nourished	Well nourished	Well nourished		well nourished	1651-3200	0	<=5	followed upto end	21
1	371	50	Male	Urban	married	3	8790	2	2	10	no		0						0		3			25.8		<65		well nourished	well nourished	Well nourished	Well nourished		well nourished	7801-10900	0	<=5	followed upto end	21
2	372	80	Male	Urban	married	3	5675	2	2	8	no		0						0		8	61.3	1.67		21.98	>=65	well nourished		well nourished	Well nourished	Well nourished		well nourished	5251-7800	0	>5	followed upto end	21
1	373	58	Male	Urban	married	3	3695	1	1	15	no		0						0		4			20.9		<65		under weight	under weight	malnourished	Under weight	ICU	under weight	3201-5250	0	<=5	followed upto end	21
2	374	45	Female	Urban	married	3	9469	2	2	10	no		0						0		6	68.3	1.46		32.0417	<65	over weight		over weight	malnourished	Over Weight			7801-10900	0	>5	followed upto end	21
1	375	60	Male	Urban	married	3	1240	1	2	30	no		0						0		7	100.5	1.71		34.3695	<65	over weight		over weight	malnourished	Over Weight			601-1650	0	>5	followed upto end	14
2	376	26	Female	Urban	single	1	7571	2	2	8	no		0						0		7	63.8	1.79		19.912	<65	well nourished		well nourished	Well nourished	Well nourished		well nourished	5251-7800	0	>5	followed upto end	14
2	377	25	Female	Urban	married	3	6508	2	2	7	no		0						0		7	57.4	1.63		21.6041	<65	well nourished		well nourished	Well nourished	Well nourished		well nourished	5251-7800	0	>5	followed upto end	21
1	378	65	Female	Urban	married	3	0	2	2	1	no		0						0		7	66.2	1.45		31.4863	>=65	over weight		over weight	malnourished	Over Weight			0-600	0	>5	followed upto end	21
1	379	58	Male	Urban	married	3	2500	2	2	9	no		0						0		4	103.7	1.74		34.2516	<65	over weight		over weight	malnourished	Over Weight			1651-3200	0	<=5	followed upto end	21
1	380	36	Male	Urban	single	1	4000	2	2	60	no		0						0		7	55.2	1.65		20.2755	<65	well nourished		well nourished	Well nourished	Well nourished		well nourished	3201-5250	0	>5	followed upto end	21
1	381	61	Male	Urban	married	3	15000	1	1	15	no		0						0		4	77.9	1.82		23.5177	<65	well nourished		well nourished	Well nourished	Well nourished	ICU	well nourished	>10,900	0	<=5	followed upto end	21
2	382	60	Male	Urban	married	3	9005	2	2	5	no		0						0		8			19.6		<65		under weight	under weight	malnourished	Under weight		under weight	7801-10900	0	>5	followed upto end	21
2	383	68	Male	Urban	married	3	7883	2	2	9	no		0						0		7	57	1.69		19.9573	>=65	well nourished		well nourished	Well nourished	Well nourished		well nourished	7801-10900	0	>5	followed upto end	21
1	384	57	Female	Urban	married	3	3000	2	2	13	no		0						0		6	79.5	1.56		32.6677	<65	over weight		over weight	malnourished	Over Weight			1651-3200	0	>5	followed upto end	21
2	385	57	Male	Rural	married	3	7225	2	1	7	no		0						0		3	42	1.64		15.6157	<65	under weight		under weight	malnourished	Under weight	ICU	under weight	5251-7800	0	<=5	followed upto end	49
2	386	68	Female	Urban	married	3	9594	2	2	5	no		0						0		6			28		>=65		well nourished	well nourished	Well nourished	Well nourished		well nourished	7801-10900	0	>5	followed upto end	21
3	387	45	Female	Urban	married	3	7000	2	2	120	no		0						0		6	58.9	1.65		21.6345	<65	well nourished		well nourished	Well nourished	Well nourished		well nourished	5251-7800	0	>5	followed upto end	49
3	388	35	Male	Urban	married	3	4586	2	2	27	no		0						0		4	67.9	1.76		21.9202	<65	well nourished		well nourished	Well nourished	Well nourished		well nourished	3201-5250	0	<=5	followed upto end	21
1	389	65	Male	Rural	married	3	600	1	1	40	no		0						0		3	54.8	1.63		20.6255	>=65	well nourished		well nourished	Well nourished	Well nourished		well nourished	0-600	0	<=5	followed upto end	49
2	390	29	Female	Urban	single	1	5333	2	1	5	no		0						0		6	67.8	1.81		20.6953	<65	well nourished		well nourished	Well nourished	Well nourished		well nourished	5251-7800	0	>5	followed upto end	21
1	391	56	Male	Urban	married	1	4500	2	2	5	no		0						0		8	38.8	1.64		14.4259	<65	under weight		under weight	malnourished	Under weight	ICU	under weight	3201-5250	0	>5	followed upto end	56
2	392	75	Male	Urban	married	3	6619	1	1	13	no		0						0		5	81.9	1.83		24.4558	>=65	well nourished		well nourished	Well nourished	Well nourished		well nourished	5251-7800	0	<=5	followed upto end	14
3	393	64	Male	Urban	married	3	4000	2	2	20	no		0						0		4	63.5	1.62		24.196	<65	well nourished		well nourished	Well nourished	Well nourished		well nourished	3201-5250	0	<=5	followed upto end	21
1	394	49	Female	Urban	married	3	3000	2	2	15	no		0						0		6	75	1.6		29.2969	<65	over weight		over weight	malnourished	Over Weight			1651-3200	0	>5	followed upto end	21
1	395	50	Male	Urban	married	3	4000	2	2	24	no		0						0		7	90.8	1.68		32.1712	<65	over weight		over weight	malnourished	Over Weight			3201-5250	0	>5	followed upto end	21
1	396	72	Female	Urban	married	3	4563	2	2	20	no		0						0		5	60.9	1.57		24.7069	>=65	well nourished		well nourished	Well nourished	Well nourished		well nourished	3201-5250	0	<=5	followed upto end	21
3	397	80	Male	Urban	married	3	7658	2	2	8	no		0						0		5	69.6	1.77		22.2158	>=65	well nourished		well nourished	Well nourished	Well nourished		well nourished	5251-7800	0	<=5	followed upto end	21
2	398	83	Male	Urban	married	3	3665	2	1	15	no		0						0		5	63.6	1.67		22.8047	>=65	well nourished		well nourished	Well nourished	Well nourished		well nourished	3201-5250	0	<=5	followed upto end	21
1	399	45	Female	Urban	married	3	7000	2	2	120	no		0						0		7	55.2	1.69		19.3271	<65	well nourished		well nourished	Well nourished	Well nourished		well nourished	5251-7800	0	>5	followed upto end	21
2	400	50	Male	Rural	married	3	8780	2	2	9	no		0						0		7	50	1.69		17.5064	<65	under weight		under weight	malnourished	Under weight	ICU	under weight	7801-10900	0	>5	followed upto end	49
3	401	46	Male	Urban	married	3	8961	2	2	45	no		0						0		5	56.1	1.56		23.0523	<65	well nourished		well nourished	Well nourished	Well nourished		well nourished	7801-10900	0	<=5	followed upto end	21
1	402	58	Male	Urban	married	3	2563	2	2	7	no		0						0		6			25.9		<65		well nourished	well nourished	Well nourished	Well nourished		well nourished	1651-3200	0	>5	followed upto end	21
1	403	78	Female	Urban	married	3	4523	2	2	20	no		0						0		6	47.2	1.71		16.1417	>=65	under weight		under weight	malnourished	Under weight		under weight	3201-5250	0	>5	followed upto end	21
1	404	70	Male	Urban	married	3	4000	2	2	45	no		0						0		6	45.6	1.53		19.4797	>=65	well nourished		well nourished	Well nourished	Well nourished		well nourished	3201-5250	0	>5	followed upto end	21
2	405	40	Male	Urban	single	3	6932	1	1	15	no		0						0		7	84.8	1.7		29.3426	<65	over weight		over weight	malnourished	Over Weight	ICU		5251-7800	0	>5	followed upto end	56
2	406	42	Male	Urban	single	1	3562	1	1	24	no		0						0		3			20.5		<65		under weight	under weight	malnourished	Under weight		under weight	3201-5250	0	<=5	followed upto end	56
3	407	73	Male	Urban	married	3	2200	2	1	7	no		0						0		5	66.8	1.81		20.3901	>=65	well nourished		well nourished	Well nourished	Well nourished		well nourished	1651-3200	0	<=5	followed upto end	21
1	408	45	Female	Urban	married	3	7000	2	2	120	no		0						0		4	75.5	1.76		24.3737	<65	well nourished		well nourished	Well nourished	Well nourished	ICU	well nourished	5251-7800	0	<=5	followed upto end	21
3	409	64	Male	Urban	married	3	8432	1	1	20	no		0						0		5			25.8		<65		well nourished	well nourished	Well nourished	Well nourished		well nourished	7801-10900	0	<=5	followed upto end	21
3	410	68	Male	Urban	married	3	6554	2	2	9	no		0						0		6	63.3	1.76		20.4352	>=65	well nourished		well nourished	Well nourished	Well nourished		well nourished	5251-7800	0	>5	followed upto end	49
2	411	39	Male	Urban	married	3	9333	2	2	14	no		0						0		8	69.9	1.76		22.5659	<65	well nourished		well nourished	Well nourished	Well nourished		well nourished	7801-10900	0	>5	followed upto end	21
1	412	41	Female	Urban	married	3	2500	2	2	10	no		0						0		6	60.5	1.72		20.4502	<65	well nourished		well nourished	Well nourished	Well nourished		well nourished	1651-3200	0	>5	followed upto end	7
1	413	62	Male	Rural	married	3	3500	2	2	45	no		0						0		7	80.9	1.83		24.1572	<65	well nourished		well nourished	Well nourished	Well nourished		well nourished	3201-5250	0	>5	followed upto end	56
3	414	50	Male	Urban	married	3	5250	2	2	11	no		0						0		8			27.4		<65		well nourished	well nourished	Well nourished	Well nourished		well nourished	3201-5250	0	>5	followed upto end	21
2	415	75	Male	Urban	married	3	8291	1	1	13	no		0						0		5	49.4	1.55		20.5619	>=65	well nourished		well nourished	Well nourished	Well nourished		well nourished	7801-10900	0	<=5	followed upto end	21
3	416	62	Male	Urban	married	3	1000	2	2	3	no		0						0		7	43.8	1.65		16.0882	<65	under weight		under weight	malnourished	Under weight		under weight	601-1650	0	>5	followed upto end	21
2	417	63	Female	Urban	single	1	8719	2	2	6	no		0						0		5	84.8	1.6		33.125	<65	over weight		over weight	malnourished	Over Weight			7801-10900	0	<=5	followed upto end	21
3	418	80	Male	Urban	married	3	5940	2	2	15	no		0						0		5			31.9		>=65		over weight	over weight	malnourished	Over Weight			5251-7800	0	<=5	followed upto end	14
1	419	64	Male	Urban	married	3	4000	2	2	20	no		0						0		8	79.1	1.84		23.3637	<65	well nourished		well nourished	Well nourished	Well nourished		well nourished	3201-5250	0	>5	followed upto end	14
1	420	62	Male	Urban	married	3	1000	2	2	3	no		0						0		8	45.4	1.73		15.1692	<65	under weight		under weight	malnourished	Under weight	ICU	under weight	601-1650	0	>5	followed upto end	56
3	421	64	Male	Urban	married	3	9632	1	1	9	no		0						0		6	84.6	1.66		30.7011	<65	over weight		over weight	malnourished	Over Weight			7801-10900	0	>5	followed upto end	21
3	422	70	Female	Urban	married	1	8124	2	2	12	no		0						0		8			32.1		>=65		over weight	over weight	malnourished	Over Weight			7801-10900	0	>5	followed upto end	14
2	423	70	Female	Urban	single	1	8777	2	2	35	no		0						0		8			19.6		>=65		under weight	under weight	malnourished	Under weight		under weight	7801-10900	0	>5	followed upto end	21
1	424	65	Male	Rural	married	3	600	1	1	40	no		0						0		3	55.5	1.55		23.1009	>=65	well nourished		well nourished	Well nourished	Well nourished		well nourished	0-600	0	<=5	followed upto end	21
1	425	54	Female	Urban	married	3	1500	2	2	3	no		0						0		7	60.3	1.45		28.6801	<65	over weight		over weight	malnourished	Over Weight			601-1650	0	>5	followed upto end	21
1	426	35	Male	Urban	married	3	4586	2	2	27	no		0						0		3	50.6	1.52		21.901	<65	well nourished		well nourished	Well nourished	Well nourished		well nourished	3201-5250	0	<=5	followed upto end	21
2	427	25	Female	Urban	married	3	8584	2	2	7	no		0						0		8	50.2	1.56		20.6279	<65	well nourished		well nourished	Well nourished	Well nourished		well nourished	7801-10900	0	>5	followed upto end	21
3	428	32	Female	Urban	single	1	3788	2	2	8	no		0						0		3	66.1	1.78		20.8623	<65	well nourished		well nourished	Well nourished	Well nourished		well nourished	3201-5250	0	<=5	followed upto end	7
3	429	77	Female	Urban	married	3	9630	2	2	4	no		0						0		7	62.8	1.67		22.5178	>=65	well nourished		well nourished	Well nourished	Well nourished		well nourished	7801-10900	0	>5	followed upto end	7
3	430	20	Male	Rural	single	3	3147	2	2	21	no		0						0		8			22		<65		under weight	under weight	malnourished	Under weight	ICU	under weight	1651-3200	0	>5	followed upto end	21
2	431	24	Female	Urban	married	3	3230	2	2	15	no		0						0		7	68.7	1.73		22.9543	<65	well nourished		well nourished	Well nourished	Well nourished		well nourished	3201-5250	0	>5	followed upto end	21
2	432	39	Male	Urban	married	3	5789	2	2	14	no		0						0		6	50.9	1.58		20.3894	<65	well nourished		well nourished	Well nourished	Well nourished		well nourished	5251-7800	0	>5	followed upto end	21
2	433	46	Male	Urban	married	3	6391	2	2	45	no		0						0		8	69.6	1.77		22.2158	<65	well nourished		well nourished	Well nourished	Well nourished		well nourished	5251-7800	0	>5	followed upto end	21
1	434	41	Female	Urban	married	3	2500	2	2	10	no		0						0		5	71	1.73		23.7228	<65	well nourished		well nourished	Well nourished	Well nourished		well nourished	1651-3200	0	<=5	followed upto end	21
1	435	35	Male	Urban	married	3	4586	2	2	27	no		0						0		4	51.6	1.6		20.1562	<65	well nourished		well nourished	Well nourished	Well nourished		well nourished	3201-5250	0	<=5	followed upto end	21
1	436	65	Male	Rural	married	3	600	1	1	40	no		0						0		6	61.1	1.74		20.181	>=65	well nourished		well nourished	Well nourished	Well nourished		well nourished	0-600	0	>5	followed upto end	21
2	437	18	Female	Urban	single	1	9129	2	2	8	no		0						0		4	90.3	1.63		33.987	<65	over weight		over weight	malnourished	Over Weight			7801-10900	0	<=5	followed upto end	21
2	438	29	Male	Urban	single	1	6419	2	2	30	no		0						0		6	46	1.54		19.3962	<65	well nourished		well nourished	Well nourished	Well nourished		well nourished	5251-7800	0	>5	followed upto end	21
3	439	60	Male	Urban	married	3	1240	1	2	30	no		0						0		8	76.4	1.71		26.1277	<65	over weight		over weight	malnourished	Over Weight			601-1650	0	>5	followed upto end	21
2	440	56	Male	Urban	married	1	9550	2	2	3	no		0						0		3	53.7	1.67		19.2549	<65	well nourished		well nourished	Well nourished	Well nourished		well nourished	7801-10900	0	<=5	followed upto end	21
3	441	77	Female	Urban	married	3	9630	2	2	4	no		0						0		3	48.8	1.6		19.0625	>=65	well nourished		well nourished	Well nourished	Well nourished		well nourished	7801-10900	0	<=5	followed upto end	21
2	442	88	Male	Urban	married	3	3680	2	2	7	no		0						0		8			28		>=65		well nourished	well nourished	Well nourished	Well nourished		well nourished	3201-5250	0	>5	followed upto end	21
1	443	75	Female	Urban	married	3	2531	2	2	52	no		0						0		3	75.3	1.55		31.3424	>=65	over weight		over weight	malnourished	Over Weight			1651-3200	0	<=5	followed upto end	21
2	444	68	Female	Urban	married	3	8296	2	2	5	no		0						0		3			24.8		>=65		well nourished	well nourished	Well nourished	Well nourished		well nourished	7801-10900	0	<=5	followed upto end	35
1	445	50	Female	Urban	married	3	5000	2	2	35	no		0						0		3	74.8	1.54		31.5399	<65	over weight		over weight	malnourished	Over Weight			3201-5250	0	<=5	followed upto end	21
1	446	53	Female	Urban	single	1	8000	2	2	2	no		0						0		3	89.4	1.62		34.0649	<65	over weight		over weight	malnourished	Over Weight			7801-10900	0	<=5	followed upto end	21
1	447	41	Female	Urban	married	3	2500	2	2	10	no		0						0		7	65.2	1.64		24.2415	<65	well nourished		well nourished	Well nourished	Well nourished		well nourished	1651-3200	0	>5	followed upto end	14
1	448	52	Male	Urban	married	3	6398	2	2	16	no		0						0		5			28.8		<65		well nourished	well nourished	Well nourished	Well nourished		well nourished	5251-7800	0	<=5	followed upto end	21
3	449	64	Male	Urban	married	3	4000	2	2	20	no		0						0		6	66.6	1.64		24.762	<65	well nourished		well nourished	Well nourished	Well nourished		well nourished	3201-5250	0	>5	followed upto end	21
1	450	72	Female	Urban	married	3	4563	2	2	20	no		0						0		4	57.9	1.56		23.7919	>=65	well nourished		well nourished	Well nourished	Well nourished		well nourished	3201-5250	0	<=5	followed upto end	21
1	451	62	Male	Rural	married	3	3500	2	2	45	no		0						0		5	74	1.84		21.8573	<65	well nourished		well nourished	Well nourished	Well nourished		well nourished	3201-5250	0	<=5	followed upto end	21
3	452	83	Male	Urban	married	3	3665	2	1	15	no		0						0		5	56.5	1.56		23.2166	>=65	well nourished		well nourished	Well nourished	Well nourished		well nourished	3201-5250	0	<=5	followed upto end	14
2	453	39	Male	Urban	married	3	7012	2	2	14	no		0						0		3	61.6	1.68		21.8254	<65	well nourished		well nourished	Well nourished	Well nourished		well nourished	5251-7800	0	<=5	followed upto end	21
1	454	36	Male	Urban	single	1	4000	2	2	60	no		0						0		3	47.7	1.56		19.6006	<65	well nourished		well nourished	Well nourished	Well nourished		well nourished	3201-5250	0	<=5	followed upto end	7
1	455	72	Female	Urban	married	3	3625	2	2	70	no		0						0		6	87.9	1.6		34.3359	>=65	over weight		over weight	malnourished	Over Weight			3201-5250	0	>5	followed upto end	21
1	456	64	Male	Urban	married	3	4000	2	2	20	no		0						0		6	60.7	1.56		24.9425	<65	over weight		over weight	malnourished	Over Weight			3201-5250	0	>5	followed upto end	21
1	457	65	Male	Rural	married	3	600	1	1	40	no		0						0		7	52.3	1.56		21.4908	>=65	well nourished		well nourished	Well nourished	Well nourished		well nourished	0-600	0	>5	followed upto end	21
3	458	45	Female	Urban	married	3	2500	2	2	15	no		0						0		8	75.3	1.47		34.8466	<65	over weight		over weight	malnourished	Over Weight			1651-3200	0	>5	followed upto end	21
3	459	52	Male	Urban	married	3	6398	2	2	16	no		0						0		8			24.7		<65		well nourished	well nourished	Well nourished	Well nourished		well nourished	5251-7800	0	>5	followed upto end	21
1	460	58	Male	Urban	married	3	2500	2	2	9	no		0						0		3	95.2	1.74		31.444	<65	over weight		over weight	malnourished	Over Weight			1651-3200	0	<=5	followed upto end	21
3	461	53	Male	Rural	married	2	6939	2	2	5	no		0						0		7			27.1		<65		well nourished	well nourished	Well nourished	Well nourished		well nourished	5251-7800	0	>5	followed upto end	21
1	462	45	Female	Urban	married	3	2500	2	2	15	no		0						0		6	64.6	1.47		29.895	<65	over weight		over weight	malnourished	Over Weight			1651-3200	0	>5	followed upto end	14
1	463	50	Male	Urban	married	3	1027	2	2	11	no		0						0		6			26		<65		well nourished	well nourished	Well nourished	Well nourished		well nourished	601-1650	0	>5	followed upto end	21
1	464	45	Male	Urban	married	3	4000	1	1	7	no		0						0		4	111.7	1.79		34.8616	<65	over weight		over weight	malnourished	Over Weight	ICU		3201-5250	0	<=5	followed upto end	56
1	1	20	Male	Urban	single	1	4000	2	2	60	yes		0	1				0	0		3	44.4	1.66		16.11	<65	under weight		under weight	malnourished	Under weight		under weight	3201-5250	>=1	<=5	loss of follow up	4
1	2	24	Male	Urban	single	1	3500	2	2	45	yes		0		1	1		1	0		3	91.23	1.7		31.57	<65	over weight		over weight	malnourished	Over Weight			3201-5250	>=1	<=5	loss of follow up	18
1	3	25	Male	Urban	single	1	4000	2	2	24	yes		0	0	1	1			0		3	90.24	1.68		31.97	<65	over weight		over weight	malnourished	Over Weight			3201-5250	>=1	<=5	loss of follow up	18
1	4	25	Male	Urban	single	1	1000	2	2	7	yes		0	0	1	1		1	0		3	88.93	1.7		30.77	<65	over weight		over weight	malnourished	Over Weight			601-1650	>=1	<=5	loss of follow up	18
1	5	26	Male	Urban	single	1	12000	2	2	52	yes		0	0	1	1		0	0		3	72.7	1.7		25.16	<65	over weight		over weight	malnourished	Over Weight			>10,900	>=1	<=5	loss of follow up	18
1	6	28	Male	Urban	single	1	15000	1	1	15	yes		0	0	1	1		0	0		3	73.17	1.77		23.35	<65	well nourished		well nourished	Well nourished	Well nourished		well nourished	>10,900	>=1	<=5	loss of follow up	18
1	7	29	Male	Urban	single	1	2200	2	1	7	yes		0	0	1	1		0	0		4	49.59	1.74		16.38	<65	under weight		under weight	malnourished	Under weight		under weight	1651-3200	>=1	<=5	loss of follow up	18
1	8	29	Male	Urban	single	1	2500	2	2	9	yes		0	0	1	1		0	0		4	49.43	1.74		16.33	<65	under weight		under weight	malnourished	Under weight		under weight	1651-3200	>=1	<=5	loss of follow up	18
1	9	32	Male	Urban	single	1	1000	2	2	3	yes		0	0	1	1	0	0	0		4	81.76	1.78		25.81	<65	over weight		over weight	malnourished	Over Weight			601-1650	>=1	<=5	loss of follow up	18
1	10	35	Male	Urban	single	1	4500	2	2	5	yes		0		1	1			0		4	96.22	1.8		29.7	<65	over weight		over weight	malnourished	Over Weight			3201-5250	>=1	<=5	loss of follow up	18
1	11	36	Male	Urban	married	1	1240	1	2	30	yes		0		1	1			0		4	66.25	1.71		22.66	<65	well nourished		well nourished	Well nourished	Well nourished		well nourished	601-1650	>=1	<=5	loss of follow up	18
1	12	39	Male	Urban	married	2	4000	2	2	45	yes		0	0	1	1	0	0	0		4	55.42	1.72		18.73	<65	well nourished		well nourished	Well nourished	Well nourished		well nourished	3201-5250	>=1	<=5	loss of follow up	18
1	13	40	Male	Urban	married	2	600	1	1	40	yes		0	0	1	1	0	0	0		8	68.4	1.64		25.43	<65	over weight		over weight	malnourished	Over Weight			0-600	>=1	>5	loss of follow up	17
1	14	41	Male	Urban	married	3	20000	2	2	10	yes		0		1	1	0		0		8	88.97	1.79		27.77	<65	over weight		over weight	malnourished	Over Weight			>10,900	>=1	>5	loss of follow up	17
1	15	45	Male	Urban	married	3	4000	2	2	20	yes		0	0	1	1	0	0	0		8	79.19	1.75		25.86	<65	over weight		over weight	malnourished	Over Weight			3201-5250	>=1	>5	loss of follow up	17
1	16	45	Male	Urban	married	3	3000	2	2	15	yes		0		1	1			0		8	93.28	1.72		31.53	<65	over weight		over weight	malnourished	Over Weight			1651-3200	>=1	>5	loss of follow up	17
1	17	45	Male	Urban	married	3	4528	1	1	15	yes		0	0	1	1	0	0	0		8	73.7	1.6		28.79	<65	over weight		over weight	malnourished	Over Weight			3201-5250	>=1	>5	loss of follow up	17
1	18	45	Male	Urban	married	3	4586	2	2	27	yes		0	0	1	1	0	0	0		8	101.83	1.84		30.08	<65	over weight		over weight	malnourished	Over Weight			3201-5250	>=1	>5	loss of follow up	17
1	19	45	Male	Urban	married	3	4000	1	1	7	yes		0	0	1	1	0	0	0		8	95.8	1.79		29.9	<65	over weight		over weight	malnourished	Over Weight			3201-5250	>=1	>5	loss of follow up	17
1	20	46	Male	Urban	married	3	4567	1	1	15	yes		0	0	1	1	0	0	0		9	93.18	1.84		27.52	<65	over weight		over weight	malnourished	Over Weight			3201-5250	>=1	>5	loss of follow up	17
1	21	48	Male	Urban	married	3	2653	2	2	7	yes		0	0	1	1		0	0		9	74.88	1.6		29.25	<65	over weight		over weight	malnourished	Over Weight			1651-3200	>=1	>5	loss of follow up	16
1	22	50	Male	Urban	married	3	3000	2	2	19	yes		0	0	1	1		0	0		9	60.49	1.53		25.84	<65	over weight		over weight	malnourished	Over Weight			1651-3200	>=1	>5	loss of follow up	16
1	23	50	Male	Urban	married	3	7000	2	2	120	yes		0	0	1	1		0	0		9	79.83	1.65		29.32	<65	over weight		over weight	malnourished	Over Weight			5251-7800	>=1	>5	loss of follow up	16
1	24	50	Male	Urban	married	3	2531	2	2	52	yes		0	0	0	1	1	0	0		9	66.92	1.55		27.86	<65	over weight		over weight	malnourished	Over Weight			1651-3200	>=1	>5	loss of follow up	16
1	25	50	Male	Urban	married	3	2500	2	2	15	yes		0		0	1	1		0		10	55.22	1.47		25.55	<65	over weight		over weight	malnourished	Over Weight			1651-3200	>=1	>5	loss of follow up	16
1	26	52	Male	Urban	married	3	5000	2	2	35	yes		0	0	0	1	1	0	0		10	69.73	1.54		29.4	<65	over weight		over weight	malnourished	Over Weight			3201-5250	>=1	>5	loss of follow up	16
1	27	53	Male	Urban	married	3	3000	2	2	30	yes		0	0	0	1	1	0	0		10	40.84	1.45		19.43	<65	well nourished		well nourished	Well nourished	Well nourished		well nourished	1651-3200	>=1	>5	loss of follow up	16
1	28	53	Male	Urban	married	3	2500	2	2	10	yes		0	0	0	1	1	0	1	Hemolytic anemia	11			30		<65		over weight	over weight	malnourished	Over Weight			1651-3200	>=1	>5	loss of follow up	16
1	29	54	Male	Urban	married	3	2588	2	1	4	yes		0	0	0	1	1	0	1	Brochoeitis	12	51.57	1.48		23.55	<65	well nourished		well nourished	Well nourished	Well nourished		well nourished	1651-3200	>=1	>5	loss of follow up	15
1	30	54	Male	Urban	married	3	3000	2	2	13	yes		0	0	0	0	1	1	1	Dyslipidemia	5	60.4	1.56		24.82	<65	well nourished		well nourished	Well nourished	Well nourished		well nourished	1651-3200	>=1	<=5	loss of follow up	15
1	31	56	Male	Urban	married	3	3625	2	2	70	yes		0	0	0	0	1	0	0		5	56.06	1.6		21.9	<65	well nourished		well nourished	Well nourished	Well nourished		well nourished	3201-5250	>=1	<=5	loss of follow up	15
1	32	56	Male	Urban	married	3	2543	2	2	15	yes		0	0	0	1	0	0	0		5	48.58	1.47		22.48	<65	well nourished		well nourished	Well nourished	Well nourished		well nourished	1651-3200	>=1	<=5	loss of follow up	15
1	33	57	Male	Urban	married	3	1500	2	2	3	no		0						0		5	44.05	1.45		20.95	<65	well nourished		well nourished	Well nourished	Well nourished		well nourished	601-1650	0	<=5	loss of follow up	15
1	34	58	Male	Urban	married	3	0	2	2	1	no		0						0	HCV	5	43.82	1.45		20.84	<65	well nourished		well nourished	Well nourished	Well nourished		well nourished	0-600	0	<=5	loss of follow up	15
2	35	58	Male	Urban	married	3	0	2	2	15	no		0						0		5	59.02	1.57		23.94	<65	well nourished		well nourished	Well nourished	Well nourished		well nourished	0-600	0	<=5	loss of follow up	15
2	36	58	Male	Urban	married	3	3000	2	2	15	no		0						0		5	55.02	1.6		21.49	<65	well nourished		well nourished	Well nourished	Well nourished		well nourished	1651-3200	0	<=5	loss of follow up	15
2	37	1	Male	Urban	married	3	2563	2	2	33	no		0						0		5			22.72		<65		under weight	under weight	malnourished	Under weight		under weight	1651-3200	0	<=5	loss of follow up	14
2	38	60	Male	Urban	married	3	4563	2	2	20	no		0						0	Delirium	5	50.36	1.45		23.95	<65	well nourished		well nourished	Well nourished	Well nourished		well nourished	3201-5250	0	<=5	loss of follow up	14
2	39	60	Female	Urban	married	3	4526	2	2	40	no		0						0		5	57.77	1.54		24.36	<65	well nourished		well nourished	Well nourished	Well nourished		well nourished	3201-5250	0	<=5	loss of follow up	14
2	40	60	Female	Urban	married	3	5000	2	2	5	no		0						0	Dyslipidemia	5	45.18	1.55		18.81	<65	well nourished		well nourished	Well nourished	Well nourished		well nourished	3201-5250	0	<=5	loss of follow up	14
2	41	61	Female	Urban	married	3	8135	2	2	15	no		0						0	Anemia	6	56.66	1.7		19.61	<65	well nourished		well nourished	Well nourished	Well nourished		well nourished	7801-10900	0	>5	loss of follow up	14
2	42	62	Female	Urban	married	3	8000	2	2	2	no		0						0		6			29.9		<65		over weight	over weight	malnourished	Over Weight			7801-10900	0	>5	loss of follow up	14
2	43	62	Female	Urban	married	3	2583	2	2	11	no		0						0		6			29.86		<65		over weight	over weight	malnourished	Over Weight			1651-3200	0	>5	loss of follow up	14
2	44	63	Female	Urban	married	3	4523	2	2	20	no		0						0		6	45.87	1.6		17.92	<65	under weight		under weight	malnourished	Under weight		under weight	3201-5250	0	>5	loss of follow up	14
2	45	64	Female	Urban	married	3	2589	2	2	19	no		0						0		6	41.06	1.5		18.25	<65	under weight		under weight	malnourished	Under weight		under weight	1651-3200	0	>5	loss of follow up	14
2	46	64	Female	Urban	married	3	5869	2	1	28	no		0						0		6	43.25	1.55		18	<65	under weight		under weight	malnourished	Under weight		under weight	5251-7800	0	>5	loss of follow up	14
2	47	65	Female	Urban	married	3	6398	2	2	16	no		0						0		6			28.43		>=65		well nourished	well nourished	Well nourished	Well nourished		well nourished	5251-7800	0	>5	loss of follow up	14
2	48	65	Female	Urban	married	3	3695	1	1	15	no		0						0		6			28.85		>=65		well nourished	well nourished	Well nourished	Well nourished		well nourished	3201-5250	0	>5	loss of follow up	14
2	49	68	Female	Urban	married	3	6938	2	2	5	no		0						0		6	89.49	1.97		23.06	>=65	well nourished		well nourished	Well nourished	Well nourished		well nourished	5251-7800	0	>5	loss of follow up	14
2	50	68	Female	Urban	married	3	0	2	2	15	no		0						0	Delirium	6	64.91	1.85		18.97	>=65	well nourished		well nourished	Well nourished	Well nourished		well nourished	0-600	0	>5	loss of follow up	14
2	51	70	Female	Urban	married	3	0	2	2	5	no		0						0		6	52.56	1.67		18.85	>=65	well nourished		well nourished	Well nourished	Well nourished		well nourished	0-600	0	>5	loss of follow up	14
2	52	70	Female	Urban	married	3	8790	2	2	10	no		0						0		6			23.87		>=65		well nourished	well nourished	Well nourished	Well nourished		well nourished	7801-10900	0	>5	loss of follow up	14
2	53	70	Female	Urban	married	3	0	2	2	11	no		0						0		6			25.29		>=65		well nourished	well nourished	Well nourished	Well nourished		well nourished	0-600	0	>5	loss of follow up	14
2	54	72	Female	Urban	married	3	0	2	2	12	no		0						0		6			28.9		>=65		well nourished	well nourished	Well nourished	Well nourished		well nourished	0-600	0	>5	loss of follow up	14
2	55	72	Female	Urban	married	3	0	2	2	29	no		0						0		6			21.05		>=65		under weight	under weight	malnourished	Under weight		under weight	0-600	0	>5	loss of follow up	14
2	56	73	Female	Urban	married	3	0	2	2	15	no		0						0	Stroke	7	56.35	1.7		19.5	>=65	well nourished		well nourished	Well nourished	Well nourished		well nourished	0-600	0	>5	loss of follow up	14
2	57	73	Female	Urban	married	3	0	2	2	15	no		0						0	Seizure	7	67.85	1.86		19.61	>=65	well nourished		well nourished	Well nourished	Well nourished		well nourished	0-600	0	>5	loss of follow up	14
3	58	75	Female	Rural	married	3	3665	2	1	15	no		0						0		7			20.33		>=65		under weight	under weight	malnourished	Under weight		under weight	3201-5250	0	>5	loss of follow up	11
3	59	75	Female	Rural	married	3	9632	1	1	9	no		0						0		7			27.98		>=65		well nourished	well nourished	Well nourished	Well nourished		well nourished	7801-10900	0	>5	loss of follow up	11
3	60	77	Female	Rural	married	3	0	2	2	9	no		0						0	Cholesterol	7	62.54	1.66		22.7	>=65	well nourished		well nourished	Well nourished	Well nourished		well nourished	0-600	0	>5	loss of follow up	11
3	61	80	Female	Rural	married	3	0	2	2	9	no		0						0		7	64.17	1.7		22.21	>=65	well nourished		well nourished	Well nourished	Well nourished		well nourished	0-600	0	>5	loss of follow up	11
3	62	80	Female	Rural	married	3	6932	1	1	15	no		0						0		7	66.12	1.7		22.88	>=65	well nourished		well nourished	Well nourished	Well nourished		well nourished	5251-7800	0	>5	loss of follow up	11
3	63	83	Female	Rural	married	3	0	2	2	45	no		0						0		7			25.84		>=65		well nourished	well nourished	Well nourished	Well nourished		well nourished	0-600	0	>5	loss of follow up	11
3	63	83	Female	Rural	married	3	0	2	2	45	no		0						0		7			28.47		>=65		well nourished	well nourished	Well nourished	Well nourished		well nourished	0-600	0	>5	loss of follow up	11
1	5	48	Male	Urban	married	3	12000	2	2	52	no		0						0		9	50	1.7		17.3	<65	under weight		under weight	malnourished	Under weight		under weight	>10,900	0	>5	followed upto end	21
1	9	62	Male	Urban	married	3	1000	2	2	3	yes		0	0	0	1	0	0	0		6	45	1.78		14.2	<65	under weight		under weight	malnourished	Under weight		under weight	601-1650	>=1	>5	followed upto end	21
1	20	68	Male	Urban	married	3	4567	1	1	15	yes		0	0	0	0	0	0	1	Delirium	6			20.9		>=65		under weight	under weight	malnourished	Under weight		under weight	3201-5250	>=1	>5	followed upto end	21
1	22	45	Female	Urban	married	3	3000	2	2	19	yes		0	0	0	1	1	0	0		6	40	1.53		17.09	<65	under weight		under weight	malnourished	Under weight		under weight	1651-3200	>=1	>5	followed upto end	14
1	37	80	Female	Urban	married	3	2563	2	2	33	yes		0	0	1	0	0	0	0		5			20		>=65		under weight	under weight	malnourished	Under weight		under weight	1651-3200	>=1	<=5	followed upto end	21
2	67	70	Female	Urban	single	1	0	2	2	35	yes		0	0	0	0	0	1	1	Anemia	6			22		>=65		under weight	under weight	malnourished	Under weight		under weight	0-600	>=1	>5	followed upto end	21
2	84	28	Female	Rural	married	3	0	2	2	15	yes		0	0	0	0	1	0	0		7	50	1.68		17.72	<65	under weight		under weight	malnourished	Under weight		under weight	0-600	>=1	>5	followed upto end	21
2	90	42	Male	Urban	single	1	0	1	1	24	yes		0	0	0	0	0	0	1	Disc prolapse	8			21.5		<65		under weight	under weight	malnourished	Under weight		under weight	0-600	>=1	>5	followed upto end	21
1	2	62	Male	Rural	married	3	3500	2	2	45	yes		0		1				0		4	59	1.7		20.42	<65	well nourished		well nourished	Well nourished	Well nourished		well nourished	3201-5250	>=1	<=5	followed upto end	7
1	6	61	Male	Urban	married	3	15000	1	1	15	yes		0	0	0	1	1	0	0		6	58	1.77		18.51	<65	well nourished		well nourished	Well nourished	Well nourished		well nourished	>10,900	>=1	>5	followed upto end	7
1	7	73	Male	Urban	married	3	2200	2	1	7	yes		0	0	1	0	0	0	0		7	74	1.74		24.44	>=65	well nourished		well nourished	Well nourished	Well nourished		well nourished	1651-3200	>=1	>5	followed upto end	21
1	12	70	Male	Urban	married	3	4000	2	2	45	yes		0	0	0	1	0	0	0		6	70	1.72		23.66	>=65	well nourished		well nourished	Well nourished	Well nourished		well nourished	3201-5250	>=1	>5	followed upto end	21
1	13	65	Male	Rural	married	3	600	1	1	40	yes		0	0	0	0	1	0	0		7	58	1.64		21.56	>=65	well nourished		well nourished	Well nourished	Well nourished		well nourished	0-600	>=1	>5	followed upto end	14
1	15	64	Male	Urban	married	3	4000	2	2	20	yes		0	0	0	0	1	0	0		7	72	1.75		23.51	<65	well nourished		well nourished	Well nourished	Well nourished		well nourished	3201-5250	>=1	>5	followed upto end	14
1	18	35	Male	Urban	married	3	4586	2	2	27	yes		0	0	0	1	0	0	0		4	81	1.84		23.92	<65	well nourished		well nourished	Well nourished	Well nourished		well nourished	3201-5250	>=1	<=5	followed upto end	14
1	21	58	Male	Urban	married	3	2653	2	2	7	yes		0	0	1	1	0	0	1	Stroke	10			27		<65		well nourished	well nourished	Well nourished	Well nourished		well nourished	1651-3200	>=1	>5	followed upto end	14
1	23	45	Female	Urban	married	3	7000	2	2	120	yes		0	0	0	0	0	0	1	Anemia	5	53	1.65		19.47	<65	well nourished		well nourished	Well nourished	Well nourished		well nourished	5251-7800	>=1	<=5	followed upto end	14
1	28	41	Female	Urban	married	3	2500	2	2	10	yes		0	0	0	0	0	0	1	Hemolytic anemia	4	61	1.63		22.96	<65	well nourished		well nourished	Well nourished	Well nourished		well nourished	1651-3200	>=1	<=5	followed upto end	21
1	38	72	Female	Urban	married	3	4563	2	2	20	yes		0	0	0	0	0	0	1	Delirium	5	45	1.45		21.4	>=65	well nourished		well nourished	Well nourished	Well nourished		well nourished	3201-5250	>=1	<=5	followed upto end	14
1	47	52	Male	Urban	married	3	6398	2	2	16	yes		0	0	0	1	0	0	1	Delirium	9			24		<65		well nourished	well nourished	Well nourished	Well nourished		well nourished	5251-7800	>=1	>5	followed upto end	21
1	50	73	Male	Urban	married	3	0	2	2	15	yes		0	0	0	1	0	0	1	Delirium	12			29		>=65		well nourished	well nourished	Well nourished	Well nourished		well nourished	0-600	>=1	>5	followed upto end	21
1	52	50	Male	Urban	married	3	8790	2	2	10	yes		0		1				0		10			24		<65		well nourished	well nourished	Well nourished	Well nourished		well nourished	7801-10900	>=1	>5	followed upto end	21
1	53	50	Male	Urban	married	3	0	2	2	11	yes		0	0	1	0	0	0	0		11			25		<65		well nourished	well nourished	Well nourished	Well nourished		well nourished	0-600	>=1	>5	followed upto end	7
2	58	83	Male	Urban	married	3	3665	2	1	15	yes		0		1				0		6	59	1.62		22.48	>=65	well nourished		well nourished	Well nourished	Well nourished		well nourished	3201-5250	>=1	>5	followed upto end	21
2	63	46	Male	Urban	married	3	0	2	2	45	yes		0	0	0	0	1	0	0		6	65	1.65		23.88	<65	well nourished		well nourished	Well nourished	Well nourished		well nourished	0-600	>=1	>5	followed upto end	21
2	64	77	Female	Urban	married	3	9630	2	2	4	yes		0	0	1	1	0	1	0		11	50	1.57		20.28	>=65	well nourished		well nourished	Well nourished	Well nourished		well nourished	7801-10900	>=1	>5	followed upto end	21
2	69	68	Female	Urban	married	3	0	2	2	5	yes		0	0	1	1	0	0	1	Stroke	10			28		>=65		well nourished	well nourished	Well nourished	Well nourished		well nourished	0-600	>=1	>5	followed upto end	21
2	71	80	Male	Urban	married	3	0	2	2	8	yes		0	0	1	0	0	0	0		8	70	1.73		23.39	>=65	well nourished		well nourished	Well nourished	Well nourished		well nourished	0-600	>=1	>5	followed upto end	21
2	72	64	Male	Urban	married	3	0	1	1	20	yes		0	0	1	1	0	0	1	CKD,Seizure,	10			28		<65		well nourished	well nourished	Well nourished	Well nourished		well nourished	0-600	>=1	>5	followed upto end	21
2	74	68	Male	Urban	married	3	0	2	2	9	yes		0	0	0	0	1	0	0		6	50	1.64		18.59	>=65	well nourished		well nourished	Well nourished	Well nourished		well nourished	0-600	>=1	>5	followed upto end	21
2	75	26	Female	Urban	single	1	0	2	2	8	yes		0		1				0		4	47	1.56		19.31	<65	well nourished		well nourished	Well nourished	Well nourished		well nourished	0-600	>=1	<=5	followed upto end	21
2	76	25	Female	Urban	married	3	0	2	2	7	yes		0		1				0		3	50	1.6		19.53	<65	well nourished		well nourished	Well nourished	Well nourished		well nourished	0-600	>=1	<=5	followed upto end	21
2	77	32	Female	Urban	single	1	0	2	2	8	yes		0		1				0		3	46	1.5		20.44	<65	well nourished		well nourished	Well nourished	Well nourished		well nourished	0-600	>=1	<=5	followed upto end	14
2	79	83	Male	Urban	single	1	0	2	1	8	yes		0		1			1	0		5	50	1.64		18.59	>=65	well nourished		well nourished	Well nourished	Well nourished		well nourished	0-600	>=1	<=5	followed upto end	35
2	80	88	Male	Urban	married	3	0	2	2	7	yes		0	0	0	1	0	0	1	BPH,UTI	6			26		>=65		well nourished	well nourished	Well nourished	Well nourished		well nourished	0-600	>=1	>5	followed upto end	21
1	33	54	Female	Urban	married	3	1500	2	2	3	no		0						0		7	59	1.45		28.06	<65	over weight		over weight	malnourished	Over Weight			601-1650	0	>5	followed upto end	14
1	34	65	Female	Urban	married	3	0	2	2	1	no		0						0	HCV	8	60	1.45		28.54	>=65	over weight		over weight	malnourished	Over Weight			0-600	0	>5	followed upto end	21
1	36	49	Female	Urban	married	3	3000	2	2	15	yes		0	0	0	1	0	0	0		7	66	1.6		25.78	<65	over weight		over weight	malnourished	Over Weight			1651-3200	>=1	>5	followed upto end	21
1	39	45	Female	Urban	married	3	4526	2	2	40	yes		0	0	0	1	0	0	0		5	75	1.54		31.62	<65	over weight		over weight	malnourished	Over Weight			3201-5250	>=1	<=5	followed upto end	21
1	40	75	Female	Urban	married	3	5000	2	2	5	yes		0	0	1	0	0	0	1	Dyslipidemia	9	64	1.55		26.64	>=65	over weight		over weight	malnourished	Over Weight			3201-5250	>=1	>5	followed upto end	21
1	43	54	Female	Urban	married	3	2583	2	2	11	yes		0	0	1	1	0	0	1	Metabolic syndrome	7	95	1.5		42.22	<65	over weight		over weight	malnourished	Over Weight			1651-3200	>=1	>5	followed upto end	42
1	45	60	Female	Urban	married	3	2589	2	2	19	yes		0	0	0	1	0	0	1	Anemia	9			30		<65		over weight	over weight	malnourished	Over Weight			1651-3200	>=1	>5	followed upto end	14
1	46	66	Male	Urban	married	3	5869	2	1	28	yes		0	0	1	0	0	1	0		7			31		>=65		over weight	over weight	malnourished	Over Weight			5251-7800	>=1	>5	followed upto end	21
1	54	70	Female	Urban	married	1	0	2	2	12	yes		0	0	0	1	0	0	0		12			30		>=65		over weight	over weight	malnourished	Over Weight			0-600	>=1	>5	followed upto end	21
1	55	60	Male	Urban	married	3	0	2	2	29	yes		0	0	1	1	0	0	1	Rt leg Amputation	12			30		<65		over weight	over weight	malnourished	Over Weight			0-600	>=1	>5	followed upto end	21
1	56	80	Male	Urban	married	3	0	2	2	15	yes		0	0	0	0	0	0	1	Stroke	8			31		>=65		over weight	over weight	malnourished	Over Weight			0-600	>=1	>5	followed upto end	21
2	60	70	Male	Urban	married	3	0	2	2	9	yes		0	0	1	0	0	0	1	Cholesterol	9	72	1.66		26.13	>=65	over weight		over weight	malnourished	Over Weight			0-600	>=1	>5	followed upto end	21
2	62	40	Male	Urban	single	3	6932	1	1	15	yes		0	0	1	0	0	0	0		9	79	1.7		27.34	<65	over weight		over weight	malnourished	Over Weight			5251-7800	>=1	>5	followed upto end	21
2	65	53	Female	Urban	married	3	0	2	2	15	yes		0	0	0	0	0	0	1	Hypothyroidism	7	100	1.65		36.73	<65	over weight		over weight	malnourished	Over Weight			0-600	>=1	>5	followed upto end	21
2	68	45	Female	Urban	married	3	0	2	2	10	yes		0	0	1	1	0	0	1	Chronic sinusitis	6	73	1.6		28.52	<65	over weight		over weight	malnourished	Over Weight			0-600	>=1	>5	followed upto end	21
2	73	65	Male	Urban	married	3	0	1	1	27	yes		0	1	1	1	0	0	1	Dyslipidemia	6	95	1.66		34.48	>=65	over weight		over weight	malnourished	Over Weight			0-600	>=1	>5	followed upto end	21
2	78	18	Female	Urban	single	1	0	2	2	8	no		0						0		5	75	1.63		28.23	<65	over weight		over weight	malnourished	Over Weight			0-600	0	<=5	followed upto end	21
2	82	40	Female	Urban	married	3	0	2	2	11	yes		0	0	0	1	0	0	0		4	80	1.63		30.11	<65	over weight		over weight	malnourished	Over Weight			0-600	>=1	<=5	followed upto end	21
